# Supplementary material for: Gene regulatory network underlying the immortalization of epithelial cells
Source: BMC Syst Biol. 2017 Feb 16;11:24. doi: 10.1186/s12918-017-0393-5 (PMC5314717; doi:10.1186/s12918-017-0393-5)
Supplement: Additional file 3 — Supplementary Tables. (XLXS 543 kb) [file 12918_2017_393_MOESM3_ESM.xlsx]

## Sheet: Enrichment KEGG
Table 1
Pathway or Process	XD-score	q-value	Overlap/size
Bladder cancer	1.06805	0	11/38
p53 signaling pathway	0.68435	0	12/62
Chronic myeloid leukemia	0.66539	0	13/69
Non-small cell lung cancer	0.61604	0	9/51
Glioma	0.57682	0	10/60
Melanoma	0.55531	0	10/62
Pancreatic cancer	0.53872	0	11/70
Cell cycle	0.44349	0	16/120
Prostate cancer	0.43396	0	11/84
Small cell lung cancer	0.39796	0	10/82
Thyroid cancer	0.39015	0.00564	3/25
Endometrial cancer	0.31015	0.00018	5/50
Acute myeloid leukemia	0.21785	0.00383	4/52
Cytosolic DNA-sensing pathway	0.21015	0.01708	3/40
NOD-like receptor signaling pathway	0.18134	0.00564	4/59
Colorectal cancer	0.17245	0.00577	4/61
Leishmaniasis	0.16822	0.00578	4/62
Pathways in cancer	0.14736	0	18/304
Intestinal immune network for IgA production	0.13238	0.13606	2/36
RIG-I-like receptor signaling pathway	0.12834	0.03407	3/55
Apoptosis	0.10768	0.015	4/81
ErbB signaling pathway	0.10063	0.01627	4/84
Malaria	0.10063	0.16411	2/42
Toll-like receptor signaling pathway	0.08793	0.019	4/90
Adherens junction	0.08158	0.06183	3/70
Chagas disease	0.07177	0.02459	4/99
Graft-versus-host disease	0.07015	0.64004	1/25
T cell receptor signaling pathway	0.06702	0.02627	4/102
Shigellosis	0.05301	0.26126	2/56
Adipocytokine signaling pathway	0.0505	0.26179	2/57
Epithelial cell signaling in Helicobacter pylori infection	0.04575	0.26303	2/59
Wnt signaling pathway	0.03602	0.05446	4/128
Amoebiasis	0.0326	0.14233	3/98
B cell receptor signaling pathway	0.0261	0.33771	2/69
Prion diseases	0.02444	0.81039	1/35
Hypertrophic cardiomyopathy (HCM)	0.02126	0.35417	2/72
MAPK signaling pathway	0.01316	0.02223	6/233
TGF-beta signaling pathway	0.01142	0.40501	2/79
Neurotrophin signaling pathway	0.00933	0.22196	3/121
Basal cell carcinoma	0.00106	0.96994	1/44
Endocytosis	4e-05	0.14442	4/178
Jak-STAT signaling pathway	-0.00029	0.26179	3/134
Amyotrophic lateral sclerosis (ALS)	-0.00474	1	1/47
Viral myocarditis	-0.01967	1	1/57
Ubiquitin mediated proteolysis	-0.02262	0.71952	2/119
Focal adhesion	-0.02533	0.49744	3/186
Renal cell carcinoma	-0.03102	1	1/68
Cytokine-cytokine receptor interaction	-0.03628	0.71015	3/224
Dilated cardiomyopathy	-0.0379	1	1/77
Progesterone-mediated oocyte maturation	-0.03921	1	1/79
Gap junction	-0.03985	1	1/80
Hematopoietic cell lineage	-0.03985	1	1/80
Chemokine signaling pathway	-0.04279	1	2/170
Oocyte meiosis	-0.04729	1	1/94
Tight junction	-0.05445	1	1/113
Huntington's disease	-0.063	1	1/149
Calcium signaling pathway	-0.06353	1	1/152
Regulation of actin cytoskeleton	-0.06846	1	1/187
Notch signaling pathway	-0.0872	1	0/42
Drug metabolism - other enzymes	-0.08985	1	0/16
Metabolic pathways	-0.08985	1	0/640
Purine metabolism	-0.08985	1	0/110
Primary immunodeficiency	-0.08985	1	0/33
Cell adhesion molecules (CAMs)	-0.08985	1	0/104
Arrhythmogenic right ventricular cardiomyopathy (ARVC)	-0.08985	1	0/62
mTOR signaling pathway	-0.08985	1	0/49
VEGF signaling pathway	-0.08985	1	0/62
Fc epsilon RI signaling pathway	-0.08985	1	0/65
Fc gamma R-mediated phagocytosis	-0.08985	1	0/82
Insulin signaling pathway	-0.08985	1	0/123
Peroxisome	-0.08985	1	0/56
Amino sugar and nucleotide sugar metabolism	-0.08985	1	0/25
Oxidative phosphorylation	-0.08985	1	0/94
Cardiac muscle contraction	-0.08985	1	0/52
Alzheimer's disease	-0.08985	1	0/138
Parkinson's disease	-0.08985	1	0/99
Proteasome	-0.08985	1	0/41
Phagosome	-0.08985	1	0/116
Antigen processing and presentation	-0.08985	1	0/50
Type I diabetes mellitus	-0.08985	1	0/29
Asthma	-0.08985	1	0/19
Autoimmune thyroid disease	-0.08985	1	0/32
Systemic lupus erythematosus	-0.08985	1	0/67
Allograft rejection	-0.08985	1	0/25
Glycerophospholipid metabolism	-0.08985	1	0/35
Ether lipid metabolism	-0.08985	1	0/16
Arachidonic acid metabolism	-0.08985	1	0/26
Linoleic acid metabolism	-0.08985	1	0/11
Vascular smooth muscle contraction	-0.08985	1	0/89
Long-term depression	-0.08985	1	0/57
GnRH signaling pathway	-0.08985	1	0/83
Glycosylphosphatidylinositol(GPI)-anchor biosynthesis	-0.08985	1	0/14
Protein processing in endoplasmic reticulum	-0.08985	1	0/139
Leukocyte transendothelial migration	-0.08985	1	0/98
Base excision repair	-0.08985	1	0/32
Lysosome	-0.08985	1	0/75
Aminoacyl-tRNA biosynthesis	-0.08985	1	0/23
ABC transporters	-0.08985	1	0/20
Bacterial invasion of epithelial cells	-0.08985	1	0/64
PPAR signaling pathway	-0.08985	1	0/39
Spliceosome	-0.08985	1	0/117
Pathogenic Escherichia coli infection	-0.08985	1	0/47
Homologous recombination	-0.08985	1	0/28
Non-homologous end-joining	-0.08985	1	0/13
Nicotinate and nicotinamide metabolism	-0.08985	1	0/11
Axon guidance	-0.08985	1	0/111
Lysine degradation	-0.08985	1	0/32
Neuroactive ligand-receptor interaction	-0.08985	1	0/214
Retinol metabolism	-0.08985	1	0/12
N-Glycan biosynthesis	-0.08985	1	0/25
RNA degradation	-0.08985	1	0/53
Pyrimidine metabolism	-0.08985	1	0/70
Nucleotide excision repair	-0.08985	1	0/42
SNARE interactions in vesicular transport	-0.08985	1	0/28
Collecting duct acid secretion	-0.08985	1	0/16
Vibrio cholerae infection	-0.08985	1	0/42
ECM-receptor interaction	-0.08985	1	0/77
Glycolysis / Gluconeogenesis	-0.08985	1	0/42
Glycerolipid metabolism	-0.08985	1	0/20
Tryptophan metabolism	-0.08985	1	0/26
Cysteine and methionine metabolism	-0.08985	1	0/27
Phosphatidylinositol signaling system	-0.08985	1	0/62
Long-term potentiation	-0.08985	1	0/63
Inositol phosphate metabolism	-0.08985	1	0/47
Fatty acid metabolism	-0.08985	1	0/26
Valine, leucine and isoleucine degradation	-0.08985	1	0/27
Natural killer cell mediated cytotoxicity	-0.08985	1	0/108
Melanogenesis	-0.08985	1	0/82
Vasopressin-regulated water reabsorption	-0.08985	1	0/37
Regulation of autophagy	-0.08985	1	0/21
DNA replication	-0.08985	1	0/33
Sphingolipid metabolism	-0.08985	1	0/22
One carbon pool by folate	-0.08985	1	0/10
RNA polymerase	-0.08985	1	0/26
Basal transcription factors	-0.08985	1	0/32
Salivary secretion	-0.08985	1	0/72
Gastric acid secretion	-0.08985	1	0/63
Mismatch repair	-0.08985	1	0/23
Steroid hormone biosynthesis	-0.08985	1	0/15
Starch and sucrose metabolism	-0.08985	1	0/21
Porphyrin and chlorophyll metabolism	-0.08985	1	0/17
Metabolism of xenobiotics by cytochrome P450	-0.08985	1	0/20
Drug metabolism - cytochrome P450	-0.08985	1	0/17
Complement and coagulation cascades	-0.08985	1	0/65
Selenoamino acid metabolism	-0.08985	1	0/17
Glyoxylate and dicarboxylate metabolism	-0.08985	1	0/10
Olfactory transduction	-0.08985	1	0/25
Other glycan degradation	-0.08985	1	0/10
Pyruvate metabolism	-0.08985	1	0/26
Protein export	-0.08985	1	0/17
Biosynthesis of unsaturated fatty acids	-0.08985	1	0/11
Proximal tubule bicarbonate reclamation	-0.08985	1	0/18
Glycine, serine and threonine metabolism	-0.08985	1	0/18
Taste transduction	-0.08985	1	0/22
Ribosome	-0.08985	1	0/77
O-Glycan biosynthesis	-0.08985	1	0/12
Nitrogen metabolism	-0.08985	1	0/14
Arginine and proline metabolism	-0.08985	1	0/37
Tyrosine metabolism	-0.08985	1	0/17
Butanoate metabolism	-0.08985	1	0/14
Glutathione metabolism	-0.08985	1	0/26
Renin-angiotensin system	-0.08985	1	0/16
Hedgehog signaling pathway	-0.08985	1	0/44
Alanine, aspartate and glutamate metabolism	-0.08985	1	0/21
Type II diabetes mellitus	-0.08985	1	0/43
Phototransduction	-0.08985	1	0/22
Circadian rhythm - mammal	-0.08985	1	0/21
Citrate cycle (TCA cycle)	-0.08985	1	0/26
Dorso-ventral axis formation	-0.08985	1	0/20
Propanoate metabolism	-0.08985	1	0/19
Maturity onset diabetes of the young	-0.08985	1	0/19
beta-Alanine metabolism	-0.08985	1	0/15
Fructose and mannose metabolism	-0.08985	1	0/29
Pentose phosphate pathway	-0.08985	1	0/20
Galactose metabolism	-0.08985	1	0/17
Aldosterone-regulated sodium reabsorption	-0.08985	1	0/38
Riboflavin metabolism	-0.08985	1	0/11

## Sheet: Enrichment GO process
Pathway or Process	XD-score	q-value	Overlap/size
replicative senescence	3.138	0	8/10
positive regulation of DNA damage response, signal transduction by p53 class mediator	0.938	0.00079	3/12
positive regulation of cell cycle arrest	0.79515	0.00113	3/14
DNA damage checkpoint	0.738	1e-05	5/25
positive regulation of cellular protein metabolic process	0.738	0.01815	2/10
G1 phase of mitotic cell cycle	0.738	0	7/35
cellular senescence	0.738	0.01815	2/10
histone methylation	0.688	0.00167	3/16
positive regulation of fibroblast proliferation	0.66528	0	6/33
cellular response to ionizing radiation	0.60467	0.00228	3/18
rRNA transcription	0.60467	0.02564	2/12
negative regulation of DNA replication	0.56958	0.00248	3/19
protein import into nucleus, translocation	0.56958	0.00248	3/19
cellular response to UV	0.56958	0.00248	3/19
positive regulation of peptidyl-threonine phosphorylation	0.55339	0.02645	2/13
negative regulation of myeloid cell differentiation	0.55339	0.02645	2/13
regulation of transforming growth factor beta receptor signaling pathway	0.55339	0.02645	2/13
regulation of protein catabolic process	0.55339	0.02645	2/13
positive regulation of histone acetylation	0.55339	0.02645	2/13
response to corticosterone stimulus	0.538	0.00276	3/20
DNA damage response, signal transduction resulting in induction of apoptosis	0.538	0.00276	3/20
response to gamma radiation	0.50943	0.00032	4/28
negative regulation of mitotic cell cycle	0.50943	0.02994	2/14
blastocyst development	0.438	0.38575	1/18
cell aging	0.438	0.00461	3/24
mammary gland alveolus development	0.438	0.03501	2/16
positive regulation of epithelial to mesenchymal transition	0.438	0.03501	2/16
negative regulation of cyclin-dependent protein kinase activity	0.438	0.03501	2/16
positive regulation of type I interferon production	0.40859	0.03739	2/17
response to X-ray	0.40859	0.03739	2/17
regulation of mitotic cell cycle	0.39954	0.00543	3/26
response to antibiotic	0.39954	0.00543	3/26
neuron apoptotic process	0.38245	0.00589	3/27
DNA damage response, signal transduction by p53 class mediator resulting in induction of apoptosis	0.38245	0.03921	2/18
protein destabilization	0.38245	0.03921	2/18
cellular response to hypoxia	0.37044	0.00081	4/37
negative regulation of fibroblast proliferation	0.35906	0.04236	2/19
positive regulation of reactive oxygen species metabolic process	0.35906	0.04236	2/19
DNA damage response, signal transduction by p53 class mediator resulting in cell cycle arrest	0.3518	1e-05	6/58
negative regulation of cell cycle	0.34826	0.00097	4/39
lymph node development	0.338	0.32381	1/10
negative regulation of phosphorylation	0.338	0.04508	2/20
negative regulation of cell differentiation	0.338	0.00776	3/30
determination of adult lifespan	0.338	0.32381	1/10
cellular response to epidermal growth factor stimulus	0.338	0.32381	1/10
regulation of ERK1 and ERK2 cascade	0.338	0.32381	1/10
response to caffeine	0.338	0.32381	1/10
neural crest cell development	0.338	0.32381	1/10
salivary gland morphogenesis	0.338	0.32381	1/10
centrosome duplication	0.338	0.32381	1/10
telomere maintenance via telomerase	0.338	0.32381	1/10
regulation of microtubule-based process	0.338	0.32381	1/10
regulation of gene expression by genetic imprinting	0.338	0.32381	1/10
hindlimb morphogenesis	0.338	0.32381	1/10
activation of transmembrane receptor protein tyrosine kinase activity	0.338	0.32381	1/10
positive regulation of defense response to virus by host	0.338	0.32381	1/10
epithelial cell differentiation	0.33194	0.08993	2/33
digestive tract development	0.31896	0.04673	2/21
release of cytochrome c from mitochondria	0.31896	0.04673	2/21
G2/M transition DNA damage checkpoint	0.31896	0.04673	2/21
regulation of angiogenesis	0.31896	0.04673	2/21
response to radiation	0.313	0.00888	3/32
pathway-restricted SMAD protein phosphorylation	0.30164	0.32381	1/11
dentate gyrus development	0.30164	0.32381	1/11
positive regulation of protein import into nucleus	0.30164	0.32381	1/11
response to iron ion	0.30164	0.32381	1/11
regulation of bone mineralization	0.30164	0.32381	1/11
negative regulation of blood vessel endothelial cell migration	0.30164	0.32381	1/11
negative regulation of hormone secretion	0.30164	0.32381	1/11
mammary gland epithelial cell differentiation	0.30164	0.32381	1/11
negative regulation of chondrocyte differentiation	0.30164	0.32381	1/11
chromosome organization	0.30164	0.04917	2/22
hemopoietic progenitor cell differentiation	0.30164	0.32381	1/11
apoptotic DNA fragmentation	0.30164	0.04917	2/22
regulation of DNA replication	0.30164	0.32381	1/11
I-kappaB phosphorylation	0.30164	0.32381	1/11
mRNA stabilization	0.30164	0.32381	1/11
regulation of cell motility	0.30164	0.32381	1/11
positive regulation of MAP kinase activity	0.30164	0.00955	3/33
positive regulation of interleukin-17 production	0.30164	0.32381	1/11
negative regulation of T cell activation	0.30164	0.32381	1/11
response to salt stress	0.30164	0.32381	1/11
regulation of mitochondrial membrane permeability	0.30164	0.32381	1/11
response to organic nitrogen	0.29094	0.01025	3/34
response to electrical stimulus	0.28583	0.05277	2/23
cellular response to drug	0.28583	0.05277	2/23
response to UV	0.28086	0.01097	3/35
regulation of cell cycle	0.27947	1e-05	7/82
response to bacterium	0.27134	0.05594	2/24
virus-host interaction	0.27134	0.33161	1/12
DNA damage response, signal transduction by p53 class mediator resulting in transcription of p21 class mediator	0.27134	0.33161	1/12
negative regulation of Notch signaling pathway	0.27134	0.33161	1/12
regulation of osteoblast differentiation	0.27134	0.33161	1/12
positive regulation of survival gene product expression	0.27134	0.33161	1/12
organ development	0.27134	0.33161	1/12
cellular response to glucose starvation	0.27134	0.33161	1/12
response to activity	0.27134	0.05594	2/24
positive regulation of extrinsic apoptotic signaling pathway	0.27134	0.33161	1/12
positive regulation of mitosis	0.27134	0.05594	2/24
branching involved in mammary gland duct morphogenesis	0.27134	0.33161	1/12
negative regulation of cell-cell adhesion	0.27134	0.33161	1/12
membrane protein intracellular domain proteolysis	0.27134	0.33161	1/12
cell cycle checkpoint	0.26587	0	10/122
positive regulation of epithelial cell proliferation	0.26453	0.00214	4/49
regulation of gene expression	0.26233	5e-05	6/74
cell cycle arrest	0.25943	0	9/112
cellular response to organic substance	0.258	0.05963	2/25
response to nutrient levels	0.258	0.05963	2/25
phosphate-containing compound metabolic process	0.2457	0.33989	1/13
cytoplasmic sequestering of transcription factor	0.2457	0.33989	1/13
retinoic acid receptor signaling pathway	0.2457	0.33989	1/13
neural tube formation	0.2457	0.33989	1/13
pigmentation	0.2457	0.06389	2/26
bone remodeling	0.2457	0.33989	1/13
branching involved in salivary gland morphogenesis	0.2457	0.33989	1/13
Leydig cell differentiation	0.2457	0.33989	1/13
negative regulation of ossification	0.2457	0.33989	1/13
positive regulation of protein complex assembly	0.2457	0.33989	1/13
apoptotic mitochondrial changes	0.2457	0.33989	1/13
positive regulation of cell-matrix adhesion	0.2457	0.33989	1/13
monocyte chemotaxis	0.2457	0.33989	1/13
epithelial to mesenchymal transition	0.2343	0.06607	2/27
negative regulation of protein phosphorylation	0.2343	0.06607	2/27
lipopolysaccharide-mediated signaling pathway	0.2343	0.06607	2/27
response to progesterone stimulus	0.2343	0.06607	2/27
negative regulation of epithelial cell proliferation	0.23069	0.01663	3/41
embryonic morphogenesis	0.22372	0.34026	1/14
positive regulation of fat cell differentiation	0.22372	0.34026	1/14
positive regulation vascular endothelial growth factor production	0.22372	0.34026	1/14
ectoderm development	0.22372	0.34026	1/14
regulation of protein phosphorylation	0.22372	0.06985	2/28
regulation of peptidyl-tyrosine phosphorylation	0.22372	0.34026	1/14
glial cell differentiation	0.22372	0.34026	1/14
Ras protein signal transduction	0.22372	0.00056	5/70
positive regulation of JAK-STAT cascade	0.22372	0.34026	1/14
regulation of neuron apoptotic process	0.22372	0.34026	1/14
regulation of sodium ion transport	0.22372	0.34026	1/14
positive regulation of intrinsic apoptotic signaling pathway	0.22372	0.34026	1/14
induction of apoptosis by intracellular signals	0.22372	0.01726	3/42
embryonic skeletal system morphogenesis	0.22372	0.01726	3/42
positive regulation of chemokine production	0.22372	0.34026	1/14
positive regulation of collagen biosynthetic process	0.22372	0.34026	1/14
striated muscle cell differentiation	0.22372	0.34026	1/14
myoblast differentiation	0.22372	0.34026	1/14
positive regulation of macrophage derived foam cell differentiation	0.22372	0.34026	1/14
positive regulation of translation	0.21386	0.07367	2/29
negative regulation of fat cell differentiation	0.21386	0.07367	2/29
negative regulation of cell growth	0.20767	0.00013	6/89
cellular response to extracellular stimulus	0.20467	0.34571	1/15
defense response to Gram-negative bacterium	0.20467	0.34571	1/15
myelination	0.20467	0.07752	2/30
positive regulation of release of cytochrome c from mitochondria	0.20467	0.34571	1/15
regulation of the force of heart contraction	0.20467	0.34571	1/15
response to vitamin D	0.20467	0.34571	1/15
negative regulation of MAPK cascade	0.20467	0.34571	1/15
regulation of protein binding	0.20467	0.34571	1/15
negative regulation of smoothened signaling pathway	0.20467	0.34571	1/15
mammary gland development	0.20467	0.07752	2/30
positive regulation of blood vessel endothelial cell migration	0.20467	0.34571	1/15
establishment of protein localization	0.20467	0.34571	1/15
embryonic camera-type eye morphogenesis	0.20467	0.34571	1/15
positive regulation of Ras protein signal transduction	0.20467	0.34571	1/15
muscle cell homeostasis	0.20467	0.34571	1/15
response to DNA damage stimulus	0.19817	0	8/123
negative regulation of osteoblast differentiation	0.19607	0.08141	2/31
transforming growth factor beta receptor signaling pathway	0.188	0.00481	4/64
response to exogenous dsRNA	0.188	0.35707	1/16
sympathetic nervous system development	0.188	0.35707	1/16
female gamete generation	0.188	0.35707	1/16
activation of NF-kappaB-inducing kinase activity	0.188	0.35707	1/16
T cell homeostasis	0.188	0.35707	1/16
response to growth factor stimulus	0.188	0.35707	1/16
positive regulation of B cell proliferation	0.18043	0.08993	2/33
somitogenesis	0.1733	0.0946	2/34
organ regeneration	0.1733	0.02645	3/51
regulation of cyclin-dependent protein kinase activity	0.1733	0.02645	3/51
generation of neurons	0.1733	0.37445	1/17
regulation of protein stability	0.1733	0.37445	1/17
negative regulation of protein kinase activity	0.16877	0.02645	3/52
G1/S transition of mitotic cell cycle	0.16822	1e-05	8/139
S phase of mitotic cell cycle	0.16442	0.00029	6/106
response to calcium ion	0.16442	0.02757	3/53
response to copper ion	0.16022	0.38575	1/18
ERK1 and ERK2 cascade	0.16022	0.38575	1/18
phosphatidylinositol 3-kinase cascade	0.16022	0.38575	1/18
positive regulation of T cell activation	0.16022	0.38575	1/18
positive regulation of branching involved in ureteric bud morphogenesis	0.16022	0.38575	1/18
embryonic forelimb morphogenesis	0.16022	0.38575	1/18
epidermis development	0.15834	0.23147	2/59
humoral immune response	0.15422	0.10983	2/37
response to hyperoxia	0.14853	0.40204	1/19
protein K63-linked ubiquitination	0.14853	0.40204	1/19
positive regulation of peptidyl-serine phosphorylation	0.14853	0.11399	2/38
positive regulation of neuron apoptotic process	0.14853	0.11399	2/38
MAPK cascade	0.14853	0.00804	4/76
double-strand break repair	0.14853	0.03271	3/57
regulation of transcription involved in G1/S phase of mitotic cell cycle	0.14853	0.40204	1/19
response to organic substance	0.14313	0.00871	4/78
positive regulation of anti-apoptosis	0.14313	0.11899	2/39
TRIF-dependent toll-like receptor signaling pathway	0.14139	0.03501	3/59
canonical Wnt receptor signaling pathway	0.14139	0.03501	3/59
osteoblast differentiation	0.138	0.12319	2/40
T cell activation	0.138	0.12319	2/40
protein tetramerization	0.138	0.41355	1/20
toll-like receptor 3 signaling pathway	0.138	0.03501	3/60
chromatin organization	0.138	0.41355	1/20
positive regulation of DNA binding	0.138	0.41355	1/20
embryonic cranial skeleton morphogenesis	0.138	0.41355	1/20
protein export from nucleus	0.138	0.41355	1/20
middle ear morphogenesis	0.138	0.41355	1/20
MyD88-independent toll-like receptor signaling pathway	0.13472	0.03594	3/61
negative regulation of NF-kappaB transcription factor activity	0.13312	0.12828	2/41
myeloid cell differentiation	0.12848	0.41881	1/21
gastrulation	0.12848	0.41881	1/21
negative regulation of protein binding	0.12848	0.41881	1/21
positive regulation of tyrosine phosphorylation of Stat3 protein	0.12848	0.41881	1/21
positive regulation of protein secretion	0.12848	0.41881	1/21
motor axon guidance	0.12848	0.41881	1/21
eating behavior	0.12848	0.41881	1/21
neuroprotection	0.12848	0.41881	1/21
response to wounding	0.12848	0.03739	3/63
protein localization to nucleus	0.12848	0.41881	1/21
nucleotide-binding oligomerization domain containing signaling pathway	0.12848	0.41881	1/21
regulation of cell proliferation	0.1255	0.00074	6/128
toll-like receptor 1 signaling pathway	0.1255	0.03812	3/64
toll-like receptor 2 signaling pathway	0.12262	0.03921	3/65
positive regulation of NF-kappaB transcription factor activity	0.12191	0.01181	4/87
positive regulation of pathway-restricted SMAD protein phosphorylation	0.11982	0.42923	1/22
activation of MAPKK activity	0.11982	0.14386	2/44
reciprocal meiotic recombination	0.11982	0.42923	1/22
negative regulation of DNA binding	0.11982	0.42923	1/22
ATP biosynthetic process	0.11982	0.42923	1/22
positive regulation of protein kinase B signaling cascade	0.11982	0.14386	2/44
negative regulation of T cell proliferation	0.11982	0.42923	1/22
cell growth	0.11578	0.14915	2/45
response to organic cyclic compound	0.11192	0.0039	5/115
positive regulation of bone mineralization	0.11192	0.4406	1/23
negative regulation of tumor necrosis factor production	0.11192	0.4406	1/23
toll-like receptor 4 signaling pathway	0.11192	0.04344	3/69
MyD88-dependent toll-like receptor signaling pathway	0.11192	0.04344	3/69
positive regulation of cell cycle	0.11192	0.4406	1/23
cellular response to hydrogen peroxide	0.11192	0.4406	1/23
toll-like receptor signaling pathway	0.10943	0.0448	3/70
response to heat	0.10822	0.16094	2/47
Toll signaling pathway	0.10702	0.04573	3/71
response to cold	0.10467	0.44867	1/24
neuromuscular junction development	0.10467	0.44867	1/24
T cell receptor signaling pathway	0.10467	0.04673	3/72
histone acetylation	0.10467	0.44867	1/24
cellular response to mechanical stimulus	0.10467	0.16639	2/48
positive regulation of phosphorylation	0.10467	0.44867	1/24
cellular response to interleukin-1	0.10467	0.44867	1/24
positive regulation of phosphatidylinositol 3-kinase activity	0.10467	0.44867	1/24
activation of cysteine-type endopeptidase activity involved in apoptotic process	0.10239	0.04673	3/73
endoderm development	0.098	0.45916	1/25
response to glucocorticoid stimulus	0.098	0.04917	3/75
chondrocyte differentiation	0.098	0.45916	1/25
face morphogenesis	0.098	0.45916	1/25
cellular response to transforming growth factor beta stimulus	0.098	0.45916	1/25
response to axon injury	0.098	0.45916	1/25
protein stabilization	0.09487	0.18538	2/51
G2/M transition of mitotic cell cycle	0.09334	0.02021	4/103
peptidyl-serine phosphorylation	0.09185	0.18979	2/52
positive regulation of nitric oxide biosynthetic process	0.09185	0.46926	1/26
positive regulation of mitotic cell cycle	0.09185	0.46926	1/26
peripheral nervous system development	0.09185	0.46926	1/26
embryonic hindlimb morphogenesis	0.09185	0.46926	1/26
T cell differentiation in thymus	0.08615	0.47327	1/27
positive regulation of cysteine-type endopeptidase activity involved in apoptotic process	0.08615	0.47327	1/27
peptidyl-threonine phosphorylation	0.08615	0.47327	1/27
positive regulation of Rho GTPase activity	0.08615	0.47327	1/27
response to amino acid stimulus	0.08615	0.47327	1/27
protein kinase B signaling cascade	0.08615	0.47327	1/27
negative regulation of sequence-specific DNA binding transcription factor activity	0.08615	0.20245	2/54
positive regulation of proteasomal ubiquitin-dependent protein catabolic process	0.08615	0.47327	1/27
T cell differentiation	0.08615	0.47327	1/27
protein targeting	0.08615	0.47327	1/27
negative regulation of apoptotic process	0.08241	1e-05	10/277
aging	0.08086	0.02645	4/112
positive regulation of neuron differentiation	0.08086	0.21262	2/56
growth	0.08086	0.4812	1/28
response to toxin	0.08086	0.21262	2/56
spermatid development	0.08086	0.4812	1/28
positive regulation of peptidyl-tyrosine phosphorylation	0.08086	0.21262	2/56
response to steroid hormone stimulus	0.08086	0.4812	1/28
negative regulation of transforming growth factor beta receptor signaling pathway	0.08086	0.4812	1/28
embryonic skeletal system development	0.08086	0.4812	1/28
mitotic cell cycle spindle assembly checkpoint	0.08086	0.4812	1/28
negative regulation of transcription, DNA-dependent	0.07993	0	12/375
chromatin remodeling	0.07593	0.22561	2/58
positive regulation of tumor necrosis factor production	0.07593	0.49449	1/29
positive regulation of protein phosphorylation	0.07283	0.06985	3/89
negative regulation of epidermal growth factor receptor signaling pathway	0.07134	0.50031	1/30
defense response to Gram-positive bacterium	0.07134	0.50031	1/30
endocrine pancreas development	0.07134	0.50031	1/30
positive regulation of JUN kinase activity	0.07134	0.50031	1/30
transcription initiation, DNA-dependent	0.07134	0.50031	1/30
protein processing	0.07134	0.50031	1/30
positive regulation of interleukin-6 production	0.07134	0.50031	1/30
response to drug	0.07084	0.0001	9/271
epidermal growth factor receptor signaling pathway	0.06808	0.03232	4/123
positive regulation of transcription, DNA-dependent	0.06779	0	14/470
negative regulation of transcription from RNA polymerase II promoter	0.06736	0	13/402
neuron projection development	0.06703	0.2507	2/62
base-excision repair	0.06703	0.51157	1/31
acute-phase response	0.06703	0.51157	1/31
activation of pro-apoptotic gene products	0.06703	0.51157	1/31
embryo development	0.06672	0.36322	2/101
response to oxidative stress	0.06566	0.07761	3/94
response to cytokine stimulus	0.06499	0.25666	2/63
positive regulation of cell adhesion	0.063	0.51821	1/32
negative regulation of Wnt receptor signaling pathway	0.063	0.51821	1/32
tRNA processing	0.063	0.51821	1/32
double-strand break repair via homologous recombination	0.063	0.51821	1/32
somatic stem cell maintenance	0.063	0.51821	1/32
branching morphogenesis of a tube	0.063	0.51821	1/32
wound healing	0.06108	0.26864	2/65
positive regulation of MAPK cascade	0.06108	0.26864	2/65
positive regulation of gene expression	0.06014	0.03594	4/131
lactation	0.05921	0.52314	1/33
cellular response to amino acid stimulus	0.05921	0.52314	1/33
protein catabolic process	0.05921	0.52314	1/33
skeletal system morphogenesis	0.05921	0.52314	1/33
liver development	0.05921	0.27465	2/66
positive regulation of DNA replication	0.05921	0.52314	1/33
cellular response to organic cyclic compound	0.05921	0.52314	1/33
cellular protein localization	0.05921	0.52314	1/33
positive regulation of cell proliferation	0.05776	7e-05	10/334
DNA replication	0.05652	0.03789	4/135
positive regulation of mesenchymal cell proliferation	0.05565	0.535	1/34
forebrain development	0.05565	0.28672	2/68
cell redox homeostasis	0.05565	0.535	1/34
negative regulation of cell proliferation	0.05374	0.00027	9/312
meiosis	0.05229	0.54519	1/35
positive regulation of canonical Wnt receptor signaling pathway	0.05229	0.54519	1/35
I-kappaB kinase/NF-kappaB cascade	0.05229	0.54519	1/35
extracellular matrix organization	0.05193	0.96045	1/79
protein autophosphorylation	0.05068	0.04236	4/142
anatomical structure morphogenesis	0.0505	0.9641	1/80
protein complex assembly	0.05015	0.10592	3/107
response to ionizing radiation	0.04911	0.55369	1/36
protein ubiquitination involved in ubiquitin-dependent protein catabolic process	0.04911	0.55369	1/36
embryonic digit morphogenesis	0.04911	0.55369	1/36
nucleotide-binding domain, leucine rich repeat containing receptor signaling pathway	0.04911	0.55369	1/36
cell cycle	0.0486	0.00776	6/217
mitotic cell cycle	0.04797	0.00102	8/291
phosphatidylinositol-mediated signaling	0.04759	0.32277	2/73
positive regulation of phosphatidylinositol 3-kinase cascade	0.04611	0.56643	1/37
histone H3 acetylation	0.04327	0.57751	1/38
platelet degranulation	0.04327	0.32381	2/76
inner ear development	0.04057	0.58842	1/39
positive regulation of smooth muscle cell proliferation	0.04057	0.58842	1/39
response to ethanol	0.038	0.32381	2/80
cellular iron ion homeostasis	0.038	0.59759	1/40
negative regulation of angiogenesis	0.038	0.59759	1/40
branching involved in ureteric bud morphogenesis	0.038	0.59759	1/40
cell division	0.03759	0.01171	6/241
cell fate commitment	0.03556	0.60344	1/41
positive regulation of cell division	0.03556	0.60344	1/41
fat cell differentiation	0.03556	0.60344	1/41
positive regulation of T cell proliferation	0.03556	0.60344	1/41
cell proliferation	0.03455	0.00543	7/290
androgen receptor signaling pathway	0.03324	0.61377	1/42
ureteric bud development	0.03324	0.61377	1/42
inflammatory response	0.03175	0.13846	4/224
induction of apoptosis	0.03157	0.06582	4/171
positive regulation of transcription from RNA polymerase II promoter	0.02986	0.00016	12/577
positive regulation of osteoblast differentiation	0.02891	0.63718	1/44
multicellular organism growth	0.02891	0.63718	1/44
positive regulation of catalytic activity	0.02689	0.64872	1/45
embryonic limb morphogenesis	0.02311	0.66808	1/47
positive regulation of JNK cascade	0.02311	0.66808	1/47
cellular response to growth factor stimulus	0.02311	0.66808	1/47
skeletal muscle tissue development	0.02311	0.66808	1/47
transcription from RNA polymerase II promoter	0.02218	0.08162	5/297
response to cAMP	0.02134	0.67753	1/48
telomere maintenance	0.02134	0.67753	1/48
protein phosphorylation	0.02102	0.0004	11/530
central nervous system development	0.02048	0.34735	2/97
positive regulation of cell migration	0.02048	0.34735	2/97
stress-activated MAPK cascade	0.01964	0.68684	1/49
response to mechanical stimulus	0.01964	0.68684	1/49
cell-cell junction organization	0.018	0.69428	1/50
defense response to virus	0.018	0.69428	1/50
regulation of cell migration	0.018	0.69428	1/50
interspecies interaction between organisms	0.01768	0.04917	5/251
palate development	0.01643	0.70329	1/51
positive regulation of cell growth	0.01643	0.70329	1/51
brain development	0.01592	0.23893	3/154
JNK cascade	0.01493	0.71042	1/52
cartilage development	0.01493	0.71042	1/52
peptidyl-tyrosine phosphorylation	0.01208	0.73305	1/54
neural tube closure	0.01073	0.74335	1/55
response to hypoxia	0.00986	0.28357	3/167
protein localization	0.00943	0.75354	1/56
interferon-gamma-mediated signaling pathway	0.00818	0.76364	1/57
negative regulation of cysteine-type endopeptidase activity involved in apoptotic process	0.00697	0.77178	1/58
positive regulation of angiogenesis	0.00697	0.77178	1/58
response to insulin stimulus	0.0058	0.77979	1/59
anti-apoptosis	0.0058	0.32277	3/177
response to estrogen stimulus	0.0058	0.77979	1/59
in utero embryonic development	0.00504	0.32381	3/179
negative regulation of gene expression	0.00467	0.78956	1/60
response to virus	0.00412	0.43917	2/121
response to glucose stimulus	0.00252	0.80882	1/62
negative regulation of canonical Wnt receptor signaling pathway	0.00252	0.80882	1/62
DNA repair	0.002	0.18979	4/250
positive regulation of apoptotic process	0.00149	0.32381	3/189
female pregnancy	0.00149	0.81637	1/63
hemopoiesis	0.00149	0.81637	1/63
multicellular organismal development	0.00126	0.33161	4/332
cellular calcium ion homeostasis	0.0005	0.8238	1/64
positive regulation of sequence-specific DNA binding transcription factor activity	0.0005	0.8238	1/64
Wnt receptor signaling pathway	2e-05	0.4635	2/129
platelet activation	-0.00046	0.33161	3/195
positive regulation of ERK1 and ERK2 cascade	-0.00139	0.84424	1/66
transcription, DNA-dependent	-0.00209	0.00016	16/1072
potassium ion transport	-0.0023	0.85335	1/67
nucleotide-excision repair	-0.00317	0.86238	1/68
nerve growth factor receptor signaling pathway	-0.00346	0.34026	3/205
regulation of apoptotic process	-0.00403	0.34026	3/207
regulation of ubiquitin-protein ligase activity involved in mitotic cell cycle	-0.00403	0.87132	1/69
response to lipopolysaccharide	-0.00444	0.49423	2/139
pattern specification process	-0.00485	0.87608	1/70
rRNA processing	-0.00485	0.87608	1/70
muscle organ development	-0.00485	0.87608	1/70
M/G1 transition of mitotic cell cycle	-0.00644	0.89141	1/72
endoplasmic reticulum unfolded protein response	-0.00644	0.89141	1/72
ossification	-0.00644	0.89141	1/72
apoptotic process	-0.00673	0.03739	8/579
anaphase-promoting complex-dependent proteasomal ubiquitin-dependent protein catabolic process	-0.00794	0.91052	1/74
chromatin modification	-0.01061	0.9641	1/80
neuron migration	-0.012	0.9641	1/80
heart development	-0.01231	0.56947	2/161
transmembrane receptor protein tyrosine kinase signaling pathway	-0.0138	0.98996	1/83
sensory perception of sound	-0.0138	0.98996	1/83
regulation of cell shape	-0.01438	0.99544	1/84
innate immune response	-0.01438	0.42923	3/252
viral infectious cycle	-0.01438	0.99544	1/84
angiogenesis	-0.01466	0.60344	2/169
response to estradiol stimulus	-0.01494	1	1/85
energy reserve metabolic process	-0.01602	1	1/87
activation of MAPK activity	-0.01602	1	1/87
regulation of transcription, DNA-dependent	-0.01635	0.03501	12/1161
neuron differentiation	-0.01705	1	1/89
Notch signaling pathway	-0.01852	1	1/92
glucose metabolic process	-0.02076	1	1/97
cytokine-mediated signaling pathway	-0.02097	0.71042	2/195
protein polyubiquitination	-0.022	1	1/100
fibroblast growth factor receptor signaling pathway	-0.02316	1	1/103
blood coagulation	-0.02335	0.44119	4/414
cell migration	-0.02461	1	1/107
cell death	-0.02496	1	1/108
skeletal system development	-0.02596	1	1/111
positive regulation of I-kappaB kinase/NF-kappaB cascade	-0.02838	1	1/119
cell differentiation	-0.03169	1	2/264
response to stress	-0.0328	1	1/137
immune response	-0.03332	1	2/279
mitosis	-0.03551	1	1/151
cell surface receptor signaling pathway	-0.04002	1	1/182
signal transduction	-0.04032	1	6/1107
spermatogenesis	-0.04249	1	1/205
protein ubiquitination	-0.04445	1	1/228
nervous system development	-0.04498	1	1/235
biological_process	-0.04505	1	1/236
regulation of transcription from RNA polymerase II promoter	-0.04696	1	1/266
axon guidance	-0.04806	1	1/287
synaptic transmission	-0.04866	1	1/300
viral genome replication	-0.0519	1	0/11
camera-type eye morphogenesis	-0.05546	1	0/17
anterior/posterior pattern specification	-0.0608	1	0/93
metabolic process	-0.06149	1	0/221
oxidation-reduction process	-0.06155	1	0/249
positive regulation of smoothened signaling pathway	-0.062	1	0/14
embryonic digestive tract morphogenesis	-0.062	1	0/16
positive regulation of axonogenesis	-0.062	1	0/17
proteolysis	-0.062	1	0/277
negative regulation of translation	-0.062	1	0/21
neuromuscular synaptic transmission	-0.062	1	0/14
striated muscle contraction	-0.062	1	0/13
small molecule metabolic process	-0.062	1	0/705
transport	-0.062	1	0/358
respiratory electron transport chain	-0.062	1	0/81
mitochondrial electron transport, NADH to ubiquinone	-0.062	1	0/40
reactive oxygen species metabolic process	-0.062	1	0/23
cerebellum development	-0.062	1	0/26
aerobic respiration	-0.062	1	0/14
electron transport chain	-0.062	1	0/22
ATP catabolic process	-0.062	1	0/70
ATP synthesis coupled proton transport	-0.062	1	0/13
mitochondrial ATP synthesis coupled proton transport	-0.062	1	0/12
response to hormone stimulus	-0.062	1	0/48
response to hydrogen peroxide	-0.062	1	0/40
small GTPase mediated signal transduction	-0.062	1	0/256
intracellular protein transport	-0.062	1	0/263
G-protein coupled receptor signaling pathway	-0.062	1	0/323
calcium ion transport	-0.062	1	0/90
regulation of calcium ion transport via voltage-gated calcium channel activity	-0.062	1	0/24
membrane depolarization	-0.062	1	0/20
neurological system process	-0.062	1	0/11
spleen development	-0.062	1	0/23
gamma-aminobutyric acid signaling pathway	-0.062	1	0/14
thymus development	-0.062	1	0/33
synaptic transmission, glutamatergic	-0.062	1	0/23
regulation of membrane potential	-0.062	1	0/37
adult walking behavior	-0.062	1	0/23
transmembrane transport	-0.062	1	0/314
lung development	-0.062	1	0/85
retina development in camera-type eye	-0.062	1	0/37
chloride transport	-0.062	1	0/24
endosome transport	-0.062	1	0/43
cellular membrane organization	-0.062	1	0/86
cytoskeleton organization	-0.062	1	0/100
actin cytoskeleton organization	-0.062	1	0/119
regulation of cell morphogenesis	-0.062	1	0/11
cortical actin cytoskeleton organization	-0.062	1	0/16
viral reproduction	-0.062	1	0/283
gene expression	-0.062	1	0/590
transcription from RNA polymerase III promoter	-0.062	1	0/36
RNA splicing	-0.062	1	0/207
transcription initiation from RNA polymerase II promoter	-0.062	1	0/145
nuclear mRNA splicing, via spliceosome	-0.062	1	0/164
mRNA capping	-0.062	1	0/29
transcription elongation from RNA polymerase II promoter	-0.062	1	0/65
transcription initiation from RNA polymerase I promoter	-0.062	1	0/24
transcription-coupled nucleotide-excision repair	-0.062	1	0/44
positive regulation of viral transcription	-0.062	1	0/44
transcription elongation from RNA polymerase III promoter	-0.062	1	0/17
termination of RNA polymerase III transcription	-0.062	1	0/17
transcription from RNA polymerase I promoter	-0.062	1	0/24
transcription elongation from RNA polymerase I promoter	-0.062	1	0/19
termination of RNA polymerase I transcription	-0.062	1	0/21
mRNA processing	-0.062	1	0/164
regulation of cytokinesis	-0.062	1	0/10
negative regulation of cell migration	-0.062	1	0/57
mesoderm formation	-0.062	1	0/23
gastrulation with mouth forming second	-0.062	1	0/19
negative regulation of BMP signaling pathway	-0.062	1	0/24
dorsal/ventral pattern formation	-0.062	1	0/38
antigen processing and presentation of peptide antigen via MHC class I	-0.062	1	0/83
proteolysis involved in cellular protein catabolic process	-0.062	1	0/24
antigen processing and presentation of exogenous peptide antigen via MHC class I, TAP-dependent	-0.062	1	0/65
regulation of cellular amino acid metabolic process	-0.062	1	0/46
RNA metabolic process	-0.062	1	0/242
mRNA metabolic process	-0.062	1	0/207
cellular nitrogen compound metabolic process	-0.062	1	0/139
antigen processing and presentation of exogenous peptide antigen via MHC class I	-0.062	1	0/68
positive regulation of ubiquitin-protein ligase activity involved in mitotic cell cycle	-0.062	1	0/65
negative regulation of ubiquitin-protein ligase activity involved in mitotic cell cycle	-0.062	1	0/61
O-glycan processing	-0.062	1	0/26
cellular protein metabolic process	-0.062	1	0/295
post-translational protein modification	-0.062	1	0/103
protein O-linked glycosylation	-0.062	1	0/11
bone mineralization	-0.062	1	0/18
odontogenesis	-0.062	1	0/27
cell communication	-0.062	1	0/61
protein transport	-0.062	1	0/356
sperm motility	-0.062	1	0/20
regulation of alternative nuclear mRNA splicing, via spliceosome	-0.062	1	0/12
translation	-0.062	1	0/235
post-embryonic development	-0.062	1	0/61
negative regulation of neuron apoptotic process	-0.062	1	0/75
response to inorganic substance	-0.062	1	0/18
response to amphetamine	-0.062	1	0/26
adult locomotory behavior	-0.062	1	0/35
dopaminergic neuron differentiation	-0.062	1	0/10
cellular response to stress	-0.062	1	0/10
intracellular receptor mediated signaling pathway	-0.062	1	0/37
steroid hormone mediated signaling pathway	-0.062	1	0/48
central nervous system neuron differentiation	-0.062	1	0/10
dopamine metabolic process	-0.062	1	0/14
digestive tract morphogenesis	-0.062	1	0/14
regulation of Rac GTPase activity	-0.062	1	0/13
urogenital system development	-0.062	1	0/15
retinal ganglion cell axon guidance	-0.062	1	0/16
positive regulation of synapse assembly	-0.062	1	0/17
ephrin receptor signaling pathway	-0.062	1	0/29
substrate adhesion-dependent cell spreading	-0.062	1	0/22
regulation of axonogenesis	-0.062	1	0/27
axonal fasciculation	-0.062	1	0/10
insulin receptor signaling pathway	-0.062	1	0/125
gluconeogenesis	-0.062	1	0/36
cellular lipid metabolic process	-0.062	1	0/92
keratinization	-0.062	1	0/18
keratinocyte differentiation	-0.062	1	0/43
cell-cell adhesion	-0.062	1	0/79
cellular protein modification process	-0.062	1	0/104
cellular response to calcium ion	-0.062	1	0/24
peptide cross-linking	-0.062	1	0/17
actin filament organization	-0.062	1	0/32
regulation of cell adhesion	-0.062	1	0/39
negative regulation of interferon-gamma production	-0.062	1	0/16
cell-cell signaling	-0.062	1	0/200
response to zinc ion	-0.062	1	0/21
actin cytoskeleton reorganization	-0.062	1	0/30
defense response to bacterium	-0.062	1	0/50
xenobiotic metabolic process	-0.062	1	0/55
defense response to fungus	-0.062	1	0/13
negative regulation of insulin secretion	-0.062	1	0/20
lipid storage	-0.062	1	0/12
chemotaxis	-0.062	1	0/91
acute inflammatory response	-0.062	1	0/11
response to reactive oxygen species	-0.062	1	0/15
axonogenesis	-0.062	1	0/88
ion transmembrane transport	-0.062	1	0/45
pharyngeal system development	-0.062	1	0/14
determination of left/right symmetry	-0.062	1	0/31
neural crest cell migration	-0.062	1	0/28
germ cell development	-0.062	1	0/25
cellular response to glucocorticoid stimulus	-0.062	1	0/11
BMP signaling pathway	-0.062	1	0/47
patterning of blood vessels	-0.062	1	0/26
smooth muscle cell differentiation	-0.062	1	0/16
negative regulation of signal transduction	-0.062	1	0/18
transmembrane receptor protein serine/threonine kinase signaling pathway	-0.062	1	0/11
mesoderm development	-0.062	1	0/26
fatty acid metabolic process	-0.062	1	0/30
fatty acid beta-oxidation	-0.062	1	0/26
endothelial cell migration	-0.062	1	0/19
nucleoside metabolic process	-0.062	1	0/12
pyrimidine base metabolic process	-0.062	1	0/14
nucleobase-containing small molecule metabolic process	-0.062	1	0/50
regulation of growth	-0.062	1	0/47
protein K48-linked ubiquitination	-0.062	1	0/29
protein K11-linked ubiquitination	-0.062	1	0/24
cell adhesion	-0.062	1	0/338
positive regulation of cell cycle cytokinesis	-0.062	1	0/12
regulation of immune response	-0.062	1	0/71
blood vessel remodeling	-0.062	1	0/35
integrin-mediated signaling pathway	-0.062	1	0/65
B cell differentiation	-0.062	1	0/44
leukocyte migration	-0.062	1	0/98
leukocyte cell-cell adhesion	-0.062	1	0/23
heterophilic cell-cell adhesion	-0.062	1	0/21
lipid catabolic process	-0.062	1	0/30
protein kinase C-activating G-protein coupled receptor signaling pathway	-0.062	1	0/31
lipid metabolic process	-0.062	1	0/126
mRNA transport	-0.062	1	0/44
dorsal/ventral axis specification	-0.062	1	0/13
regulation of Wnt receptor signaling pathway	-0.062	1	0/14
glucose homeostasis	-0.062	1	0/56
signal transduction involved in regulation of gene expression	-0.062	1	0/13
insulin secretion	-0.062	1	0/24
nitric oxide mediated signal transduction	-0.062	1	0/11
neurogenesis	-0.062	1	0/26
positive regulation of cell differentiation	-0.062	1	0/32
regulation of insulin secretion	-0.062	1	0/68
hindbrain development	-0.062	1	0/18
camera-type eye development	-0.062	1	0/42
visual learning	-0.062	1	0/30
protein targeting to Golgi	-0.062	1	0/11
activation of phospholipase C activity	-0.062	1	0/52
protein folding	-0.062	1	0/139
ER-associated protein catabolic process	-0.062	1	0/23
glycerol ether metabolic process	-0.062	1	0/10
positive regulation of ATPase activity	-0.062	1	0/14
response to endoplasmic reticulum stress	-0.062	1	0/13
cochlea morphogenesis	-0.062	1	0/16
gonad development	-0.062	1	0/20
vasculature development	-0.062	1	0/27
inner ear morphogenesis	-0.062	1	0/54
embryonic foregut morphogenesis	-0.062	1	0/10
embryonic heart tube development	-0.062	1	0/15
regulation of protein localization	-0.062	1	0/25
lamellipodium assembly	-0.062	1	0/19
positive regulation of protein kinase activity	-0.062	1	0/38
protein dephosphorylation	-0.062	1	0/116
negative regulation of JNK cascade	-0.062	1	0/16
negative regulation of JUN kinase activity	-0.062	1	0/10
dephosphorylation	-0.062	1	0/91
inactivation of MAPK activity	-0.062	1	0/23
carbohydrate metabolic process	-0.062	1	0/159
glucose transport	-0.062	1	0/44
regulation of glucose transport	-0.062	1	0/26
hexose transport	-0.062	1	0/33
cell-matrix adhesion	-0.062	1	0/64
negative regulation of calcium ion transport via voltage-gated calcium channel activity	-0.062	1	0/11
apoptotic cell clearance	-0.062	1	0/11
blood vessel development	-0.062	1	0/48
positive regulation of cAMP biosynthetic process	-0.062	1	0/28
adenylate cyclase-activating G-protein coupled receptor signaling pathway	-0.062	1	0/37
receptor internalization	-0.062	1	0/28
regulation of muscle contraction	-0.062	1	0/18
negative regulation of inflammatory response	-0.062	1	0/40
cAMP biosynthetic process	-0.062	1	0/14
G-protein coupled receptor signaling pathway, coupled to cyclic nucleotide second messenger	-0.062	1	0/36
negative regulation of endopeptidase activity	-0.062	1	0/51
lipid transport	-0.062	1	0/36
skin development	-0.062	1	0/36
collagen fibril organization	-0.062	1	0/30
iron ion transport	-0.062	1	0/12
glutamine metabolic process	-0.062	1	0/12
ceramide biosynthetic process	-0.062	1	0/10
mismatch repair	-0.062	1	0/16
regulation of translation	-0.062	1	0/46
response to testosterone stimulus	-0.062	1	0/23
branched chain family amino acid catabolic process	-0.062	1	0/13
natural killer cell activation	-0.062	1	0/12
cellular defense response	-0.062	1	0/43
positive regulation of insulin secretion	-0.062	1	0/25
exocytosis	-0.062	1	0/45
phosphatidylinositol phosphorylation	-0.062	1	0/26
sensory perception of taste	-0.062	1	0/11
calcium-mediated signaling	-0.062	1	0/34
visual perception	-0.062	1	0/108
chromosome segregation	-0.062	1	0/53
M phase of mitotic cell cycle	-0.062	1	0/86
mitotic prometaphase	-0.062	1	0/77
endochondral ossification	-0.062	1	0/19
regulation of cell growth	-0.062	1	0/56
insulin-like growth factor receptor signaling pathway	-0.062	1	0/13
neurotransmitter secretion	-0.062	1	0/41
glutamate secretion	-0.062	1	0/15
protein homotetramerization	-0.062	1	0/45
behavior	-0.062	1	0/31
cellular amino acid biosynthetic process	-0.062	1	0/17
organ induction	-0.062	1	0/14
sodium ion transport	-0.062	1	0/47
ion transport	-0.062	1	0/170
response to unfolded protein	-0.062	1	0/39
tumor necrosis factor-mediated signaling pathway	-0.062	1	0/25
JAK-STAT cascade	-0.062	1	0/28
response to peptide hormone stimulus	-0.062	1	0/71
JAK-STAT cascade involved in growth hormone signaling pathway	-0.062	1	0/22
negative regulation of endothelial cell proliferation	-0.062	1	0/18
negative regulation of I-kappaB kinase/NF-kappaB cascade	-0.062	1	0/17
blood circulation	-0.062	1	0/40
regulation of interferon-gamma-mediated signaling pathway	-0.062	1	0/16
type I interferon-mediated signaling pathway	-0.062	1	0/50
regulation of type I interferon-mediated signaling pathway	-0.062	1	0/19
superoxide metabolic process	-0.062	1	0/15
removal of superoxide radicals	-0.062	1	0/10
metal ion transport	-0.062	1	0/12
microtubule cytoskeleton organization	-0.062	1	0/55
retina layer formation	-0.062	1	0/10
locomotory behavior	-0.062	1	0/53
dendrite development	-0.062	1	0/30
tight junction assembly	-0.062	1	0/21
translational elongation	-0.062	1	0/86
regulation of transcription elongation, DNA-dependent	-0.062	1	0/12
regulation of Rab GTPase activity	-0.062	1	0/18
GPI anchor biosynthetic process	-0.062	1	0/13
C-terminal protein lipidation	-0.062	1	0/15
cellular metabolic process	-0.062	1	0/23
DNA recombination	-0.062	1	0/81
histone deacetylation	-0.062	1	0/18
intracellular estrogen receptor signaling pathway	-0.062	1	0/13
RNA processing	-0.062	1	0/76
oogenesis	-0.062	1	0/10
actin filament bundle assembly	-0.062	1	0/22
actin filament-based movement	-0.062	1	0/14
cation transport	-0.062	1	0/45
mitotic cell cycle checkpoint	-0.062	1	0/14
histone H4 acetylation	-0.062	1	0/20
histone deubiquitination	-0.062	1	0/10
histone H2A acetylation	-0.062	1	0/12
antigen processing and presentation	-0.062	1	0/44
adaptive immune response	-0.062	1	0/16
cilium morphogenesis	-0.062	1	0/21
positive regulation of neuron projection development	-0.062	1	0/40
actin filament capping	-0.062	1	0/15
muscle contraction	-0.062	1	0/86
protein polymerization	-0.062	1	0/23
cilium assembly	-0.062	1	0/35
protein targeting to membrane	-0.062	1	0/13
bone resorption	-0.062	1	0/17
circadian regulation of gene expression	-0.062	1	0/11
positive regulation of muscle cell differentiation	-0.062	1	0/28
ribosome biogenesis	-0.062	1	0/31
homophilic cell adhesion	-0.062	1	0/57
embryonic placenta development	-0.062	1	0/22
positive regulation of multicellular organism growth	-0.062	1	0/27
positive regulation of endothelial cell proliferation	-0.062	1	0/44
positive regulation of erythrocyte differentiation	-0.062	1	0/14
positive regulation of vascular endothelial growth factor receptor signaling pathway	-0.062	1	0/13
triglyceride biosynthetic process	-0.062	1	0/11
triglyceride metabolic process	-0.062	1	0/23
phosphorylation	-0.062	1	0/38
snRNA processing	-0.062	1	0/11
vesicle-mediated transport	-0.062	1	0/161
activation of signaling protein activity involved in unfolded protein response	-0.062	1	0/57
mitotic spindle organization	-0.062	1	0/15
inner cell mass cell proliferation	-0.062	1	0/12
microtubule-based movement	-0.062	1	0/59
histone lysine methylation	-0.062	1	0/14
SRP-dependent cotranslational protein targeting to membrane	-0.062	1	0/96
bile acid metabolic process	-0.062	1	0/13
cell morphogenesis	-0.062	1	0/63
adherens junction organization	-0.062	1	0/33
morphogenesis of embryonic epithelium	-0.062	1	0/10
cell junction assembly	-0.062	1	0/65
intracellular protein kinase cascade	-0.062	1	0/90
mRNA cleavage	-0.062	1	0/10
mRNA export from nucleus	-0.062	1	0/57
mRNA polyadenylation	-0.062	1	0/17
termination of RNA polymerase II transcription	-0.062	1	0/44
mRNA 3'-end processing	-0.062	1	0/33
sphingolipid metabolic process	-0.062	1	0/36
sphingolipid biosynthetic process	-0.062	1	0/19
circadian rhythm	-0.062	1	0/32
protein peptidyl-prolyl isomerization	-0.062	1	0/16
peptidyl-proline modification	-0.062	1	0/10
osteoblast development	-0.062	1	0/18
positive regulation of cytokine secretion	-0.062	1	0/17
regulation of small GTPase mediated signal transduction	-0.062	1	0/121
nucleocytoplasmic transport	-0.062	1	0/88
GTP catabolic process	-0.062	1	0/182
Rho protein signal transduction	-0.062	1	0/41
protein homooligomerization	-0.062	1	0/106
Golgi organization	-0.062	1	0/28
fertilization	-0.062	1	0/12
male gonad development	-0.062	1	0/67
homeostasis of number of cells within a tissue	-0.062	1	0/16
synaptic vesicle exocytosis	-0.062	1	0/12
neuropeptide signaling pathway	-0.062	1	0/49
vitamin metabolic process	-0.062	1	0/26
water-soluble vitamin metabolic process	-0.062	1	0/24
regulation of pH	-0.062	1	0/13
phagocytosis	-0.062	1	0/29
sensory perception of smell	-0.062	1	0/13
negative regulation of protein ubiquitination	-0.062	1	0/16
positive regulation of cell-substrate adhesion	-0.062	1	0/19
negative regulation of cell adhesion	-0.062	1	0/25
positive regulation of endocytosis	-0.062	1	0/13
excretion	-0.062	1	0/32
anion transport	-0.062	1	0/13
extracellular matrix disassembly	-0.062	1	0/24
digestion	-0.062	1	0/28
endocytosis	-0.062	1	0/101
neutrophil chemotaxis	-0.062	1	0/27
T cell proliferation	-0.062	1	0/20
cytokine production	-0.062	1	0/19
platelet aggregation	-0.062	1	0/11
dendritic cell chemotaxis	-0.062	1	0/13
regulation of innate immune response	-0.062	1	0/12
negative regulation of type I interferon production	-0.062	1	0/24
cardiac muscle contraction	-0.062	1	0/27
termination of G-protein coupled receptor signaling pathway	-0.062	1	0/37
G-protein coupled acetylcholine receptor signaling pathway	-0.062	1	0/11
midbrain development	-0.062	1	0/26
telencephalon development	-0.062	1	0/23
collagen catabolic process	-0.062	1	0/16
social behavior	-0.062	1	0/29
positive regulation of vasoconstriction	-0.062	1	0/17
elevation of cytosolic calcium ion concentration	-0.062	1	0/90
positive regulation of renal sodium excretion	-0.062	1	0/11
positive regulation of heart rate	-0.062	1	0/11
generation of precursor metabolites and energy	-0.062	1	0/34
positive regulation of blood pressure	-0.062	1	0/16
regulation of endocytosis	-0.062	1	0/17
endosome organization	-0.062	1	0/17
phospholipid biosynthetic process	-0.062	1	0/14
focal adhesion assembly	-0.062	1	0/17
cell chemotaxis	-0.062	1	0/19
protein targeting to plasma membrane	-0.062	1	0/11
phosphatidylinositol metabolic process	-0.062	1	0/19
calcium ion transmembrane transport	-0.062	1	0/38
mitochondrial respiratory chain complex I assembly	-0.062	1	0/11
methylation	-0.062	1	0/17
vasoconstriction	-0.062	1	0/13
intracellular signal transduction	-0.062	1	0/243
water transport	-0.062	1	0/27
learning	-0.062	1	0/32
cellular response to glucagon stimulus	-0.062	1	0/31
activation of protein kinase A activity	-0.062	1	0/14
regulation of protein kinase activity	-0.062	1	0/15
tricarboxylic acid cycle	-0.062	1	0/22
pyruvate metabolic process	-0.062	1	0/20
2-oxoglutarate metabolic process	-0.062	1	0/13
regulation of acetyl-CoA biosynthetic process from pyruvate	-0.062	1	0/11
lysosome organization	-0.062	1	0/16
receptor-mediated endocytosis	-0.062	1	0/41
phosphatidylinositol biosynthetic process	-0.062	1	0/10
response to retinoic acid	-0.062	1	0/37
post-Golgi vesicle-mediated transport	-0.062	1	0/38
lipopolysaccharide biosynthetic process	-0.062	1	0/42
ubiquitin-dependent protein catabolic process	-0.062	1	0/125
protein deubiquitination	-0.062	1	0/22
DNA-dependent DNA replication	-0.062	1	0/19
regulation of RNA splicing	-0.062	1	0/14
embryo implantation	-0.062	1	0/29
intra-Golgi vesicle-mediated transport	-0.062	1	0/15
porphyrin-containing compound metabolic process	-0.062	1	0/13
response to lead ion	-0.062	1	0/11
heme biosynthetic process	-0.062	1	0/13
lipid biosynthetic process	-0.062	1	0/11
negative regulation of nuclear mRNA splicing, via spliceosome	-0.062	1	0/10
nitrogen compound metabolic process	-0.062	1	0/12
protein glycosylation	-0.062	1	0/33
RNA splicing, via transesterification reactions	-0.062	1	0/24
protein targeting to mitochondrion	-0.062	1	0/33
cellular response to oxidative stress	-0.062	1	0/13
DNA strand elongation involved in DNA replication	-0.062	1	0/30
telomere maintenance via recombination	-0.062	1	0/23
telomere maintenance via semi-conservative replication	-0.062	1	0/21
nucleotide-excision repair, DNA gap filling	-0.062	1	0/17
spliceosomal complex assembly	-0.062	1	0/20
spliceosomal snRNP assembly	-0.062	1	0/26
ncRNA metabolic process	-0.062	1	0/23
neuron development	-0.062	1	0/29
morphogenesis of an epithelium	-0.062	1	0/11
lens development in camera-type eye	-0.062	1	0/20
cerebral cortex development	-0.062	1	0/41
cellular response to insulin stimulus	-0.062	1	0/53
negative regulation of insulin receptor signaling pathway	-0.062	1	0/21
negative regulation of bone mineralization	-0.062	1	0/15
positive regulation of phagocytosis	-0.062	1	0/17
regulation of inflammatory response	-0.062	1	0/29
positive regulation of bone resorption	-0.062	1	0/10
fibrinolysis	-0.062	1	0/18
regulation of actin cytoskeleton organization	-0.062	1	0/25
positive regulation of focal adhesion assembly	-0.062	1	0/11
negative regulation of fibrinolysis	-0.062	1	0/10
regulation of blood coagulation	-0.062	1	0/10
positive regulation of urine volume	-0.062	1	0/11
smooth muscle contraction	-0.062	1	0/16
vasodilation	-0.062	1	0/14
blood coagulation, intrinsic pathway	-0.062	1	0/17
positive regulation of interferon-beta production	-0.062	1	0/15
nuclear-transcribed mRNA catabolic process, deadenylation-dependent decay	-0.062	1	0/47
nuclear-transcribed mRNA poly(A) tail shortening	-0.062	1	0/24
regulation of translational initiation	-0.062	1	0/23
translational initiation	-0.062	1	0/122
protein K63-linked deubiquitination	-0.062	1	0/13
synapse assembly	-0.062	1	0/26
glycogen metabolic process	-0.062	1	0/25
triglyceride catabolic process	-0.062	1	0/15
protein localization in plasma membrane	-0.062	1	0/20
response to nutrient	-0.062	1	0/63
brown fat cell differentiation	-0.062	1	0/22
positive regulation of signal transduction	-0.062	1	0/15
positive regulation of glucose import	-0.062	1	0/19
negative regulation of blood pressure	-0.062	1	0/20
negative regulation of smooth muscle cell proliferation	-0.062	1	0/22
response to tumor necrosis factor	-0.062	1	0/18
negative regulation of ERK1 and ERK2 cascade	-0.062	1	0/18
negative regulation of MAP kinase activity	-0.062	1	0/30
positive regulation of interleukin-8 production	-0.062	1	0/16
T cell costimulation	-0.062	1	0/58
protein N-linked glycosylation via asparagine	-0.062	1	0/54
nucleobase-containing compound metabolic process	-0.062	1	0/46
adenylate cyclase-modulating G-protein coupled receptor signaling pathway	-0.062	1	0/40
positive regulation of protein binding	-0.062	1	0/29
feeding behavior	-0.062	1	0/34
regulation of N-methyl-D-aspartate selective glutamate receptor activity	-0.062	1	0/10
hippocampus development	-0.062	1	0/40
positive regulation of synaptic transmission, glutamatergic	-0.062	1	0/13
positive regulation of TOR signaling cascade	-0.062	1	0/13
regulation of synaptic transmission	-0.062	1	0/15
response to pain	-0.062	1	0/13
positive regulation of excitatory postsynaptic membrane potential	-0.062	1	0/10
positive regulation of CREB transcription factor activity	-0.062	1	0/13
positive regulation of protein tyrosine kinase activity	-0.062	1	0/17
associative learning	-0.062	1	0/20
long-term memory	-0.062	1	0/22
regulation of dendrite morphogenesis	-0.062	1	0/10
spinal cord development	-0.062	1	0/20
cell migration involved in sprouting angiogenesis	-0.062	1	0/12
regulation of Rho protein signal transduction	-0.062	1	0/55
complement activation	-0.062	1	0/22
glycosphingolipid metabolic process	-0.062	1	0/21
induction of apoptosis by extracellular signals	-0.062	1	0/97
protein sumoylation	-0.062	1	0/19
response to acid	-0.062	1	0/12
positive regulation of cellular component movement	-0.062	1	0/11
erythrocyte development	-0.062	1	0/10
glycogen biosynthetic process	-0.062	1	0/16
cellular membrane fusion	-0.062	1	0/23
protein heterooligomerization	-0.062	1	0/38
potassium ion transmembrane transport	-0.062	1	0/26
tRNA aminoacylation for protein translation	-0.062	1	0/30
cellular component movement	-0.062	1	0/87
positive regulation of interferon-gamma production	-0.062	1	0/28
cellular response to lipopolysaccharide	-0.062	1	0/52
positive regulation of transcription elongation from RNA polymerase II promoter	-0.062	1	0/10
histone monoubiquitination	-0.062	1	0/10
stem cell maintenance	-0.062	1	0/24
DNA-dependent DNA replication initiation	-0.062	1	0/21
regulation of mRNA stability	-0.062	1	0/11
odontogenesis of dentin-containing tooth	-0.062	1	0/51
multicellular organismal aging	-0.062	1	0/10
smooth muscle tissue development	-0.062	1	0/12
positive regulation of Notch signaling pathway	-0.062	1	0/15
proximal/distal pattern formation	-0.062	1	0/19
hair follicle morphogenesis	-0.062	1	0/20
hair follicle development	-0.062	1	0/33
anatomical structure formation involved in morphogenesis	-0.062	1	0/17
organ morphogenesis	-0.062	1	0/103
nuclear-transcribed mRNA catabolic process, nonsense-mediated decay	-0.062	1	0/107
translational termination	-0.062	1	0/78
viral transcription	-0.062	1	0/75
defense response	-0.062	1	0/54
peptidyl-tyrosine dephosphorylation	-0.062	1	0/49
negative regulation of astrocyte differentiation	-0.062	1	0/10
positive regulation of neurogenesis	-0.062	1	0/17
negative regulation of neurogenesis	-0.062	1	0/13
tissue development	-0.062	1	0/20
cell fate specification	-0.062	1	0/18
pituitary gland development	-0.062	1	0/28
ovarian follicle development	-0.062	1	0/36
phospholipid metabolic process	-0.062	1	0/20
DNA methylation	-0.062	1	0/18
erythrocyte differentiation	-0.062	1	0/30
cellular response to retinoic acid	-0.062	1	0/30
histone H3-K4 methylation	-0.062	1	0/14
synapse organization	-0.062	1	0/20
receptor clustering	-0.062	1	0/16
myoblast fusion	-0.062	1	0/15
stem cell differentiation	-0.062	1	0/16
adrenal gland development	-0.062	1	0/23
mesenchymal cell differentiation	-0.062	1	0/10
chromosome condensation	-0.062	1	0/12
negative regulation by host of viral transcription	-0.062	1	0/11
adipose tissue development	-0.062	1	0/12
regulation of GTPase activity	-0.062	1	0/14
serotonin receptor signaling pathway	-0.062	1	0/10
positive regulation of Rac GTPase activity	-0.062	1	0/16
regulation of ARF GTPase activity	-0.062	1	0/16
negative regulation of protein catabolic process	-0.062	1	0/20
smoothened signaling pathway	-0.062	1	0/31
activation of JUN kinase activity	-0.062	1	0/34
phototransduction	-0.062	1	0/23
response to stimulus	-0.062	1	0/35
photoreceptor cell maintenance	-0.062	1	0/14
Golgi to plasma membrane protein transport	-0.062	1	0/11
response to osmotic stress	-0.062	1	0/15
regulation of JNK cascade	-0.062	1	0/15
positive regulation of glycogen biosynthetic process	-0.062	1	0/11
cellular response to hormone stimulus	-0.062	1	0/32
proteasomal ubiquitin-dependent protein catabolic process	-0.062	1	0/51
calcium ion-dependent exocytosis	-0.062	1	0/11
peptidyl-glutamic acid carboxylation	-0.062	1	0/10
regulation of complement activation	-0.062	1	0/11
cellular response to cAMP	-0.062	1	0/14
response to ATP	-0.062	1	0/15
regulation of calcium ion transport	-0.062	1	0/16
calcium ion transport into cytosol	-0.062	1	0/10
negative regulation of interleukin-6 production	-0.062	1	0/14
response to interleukin-1	-0.062	1	0/27
interleukin-1-mediated signaling pathway	-0.062	1	0/11
positive regulation of viral genome replication	-0.062	1	0/10
negative regulation of viral genome replication	-0.062	1	0/15
positive regulation of Wnt receptor signaling pathway	-0.062	1	0/20
lung alveolus development	-0.062	1	0/27
positive regulation of chondrocyte differentiation	-0.062	1	0/15
embryonic digestive tract development	-0.062	1	0/13
steroid biosynthetic process	-0.062	1	0/22
transmission of nerve impulse	-0.062	1	0/13
adult behavior	-0.062	1	0/14
regulation of nitric-oxide synthase activity	-0.062	1	0/19
regulation of signal transduction	-0.062	1	0/25
response to interferon-gamma	-0.062	1	0/14
decidualization	-0.062	1	0/13
calcium ion homeostasis	-0.062	1	0/13
steroid metabolic process	-0.062	1	0/29
filopodium assembly	-0.062	1	0/20
regulation of proteolysis	-0.062	1	0/27
regulation of cell differentiation	-0.062	1	0/31
nucleotide biosynthetic process	-0.062	1	0/10
one-carbon metabolic process	-0.062	1	0/16
positive regulation of dendrite morphogenesis	-0.062	1	0/12
neuroblast proliferation	-0.062	1	0/13
organelle organization	-0.062	1	0/10
positive regulation of protein catabolic process	-0.062	1	0/29
dolichol-linked oligosaccharide biosynthetic process	-0.062	1	0/16
peptide hormone processing	-0.062	1	0/17
muscle filament sliding	-0.062	1	0/32
microtubule-based process	-0.062	1	0/23
establishment of cell polarity	-0.062	1	0/18
long-term synaptic potentiation	-0.062	1	0/12
negative regulation of peptidyl-tyrosine phosphorylation	-0.062	1	0/10
positive regulation of interleukin-4 production	-0.062	1	0/10
muscle cell differentiation	-0.062	1	0/33
neuromuscular process controlling balance	-0.062	1	0/30
negative regulation of neuron projection development	-0.062	1	0/22
learning or memory	-0.062	1	0/36
positive regulation of axon extension	-0.062	1	0/14
establishment of mitotic spindle orientation	-0.062	1	0/14
brain morphogenesis	-0.062	1	0/11
positive regulation of natural killer cell mediated cytotoxicity	-0.062	1	0/12
oligodendrocyte development	-0.062	1	0/20
glutathione metabolic process	-0.062	1	0/18
regulation of phosphorylation	-0.062	1	0/12
T-helper 1 type immune response	-0.062	1	0/10
olfactory bulb development	-0.062	1	0/11
SMAD protein signal transduction	-0.062	1	0/15
lens morphogenesis in camera-type eye	-0.062	1	0/13
anterior/posterior axis specification	-0.062	1	0/11
skeletal muscle fiber development	-0.062	1	0/12
protein homotrimerization	-0.062	1	0/14
bone morphogenesis	-0.062	1	0/17
cell motility	-0.062	1	0/12
negative regulation of catalytic activity	-0.062	1	0/23
retrograde vesicle-mediated transport, Golgi to ER	-0.062	1	0/23
cholesterol metabolic process	-0.062	1	0/47
cholesterol homeostasis	-0.062	1	0/34
intracellular transport	-0.062	1	0/17
lipoprotein metabolic process	-0.062	1	0/27
regulation of neuronal synaptic plasticity	-0.062	1	0/18
artery morphogenesis	-0.062	1	0/16
synaptic transmission, cholinergic	-0.062	1	0/13
cholesterol efflux	-0.062	1	0/11
low-density lipoprotein particle remodeling	-0.062	1	0/10
positive regulation of membrane protein ectodomain proteolysis	-0.062	1	0/11
reverse cholesterol transport	-0.062	1	0/11
positive regulation of nitric-oxide synthase activity	-0.062	1	0/11
lipid homeostasis	-0.062	1	0/14
peroxisome organization	-0.062	1	0/17
protein import into peroxisome matrix	-0.062	1	0/10
glycolysis	-0.062	1	0/34
response to lithium ion	-0.062	1	0/11
triglyceride homeostasis	-0.062	1	0/10
lipoprotein transport	-0.062	1	0/12
single fertilization	-0.062	1	0/18
negative regulation of microtubule depolymerization	-0.062	1	0/16
behavioral response to pain	-0.062	1	0/12
phospholipase C-activating G-protein coupled receptor signaling pathway	-0.062	1	0/29
memory	-0.062	1	0/37
activation of adenylate cyclase activity	-0.062	1	0/25
regulation of heart contraction	-0.062	1	0/32
response to cadmium ion	-0.062	1	0/16
complement activation, classical pathway	-0.062	1	0/29
cytolysis	-0.062	1	0/16
complement activation, alternative pathway	-0.062	1	0/11
fatty acid biosynthetic process	-0.062	1	0/28
kidney development	-0.062	1	0/75
positive regulation of filopodium assembly	-0.062	1	0/15
neuron fate commitment	-0.062	1	0/24
negative regulation of T cell receptor signaling pathway	-0.062	1	0/11
NLS-bearing substrate import into nucleus	-0.062	1	0/13
negative regulation of growth of symbiont in host	-0.062	1	0/16
positive regulation of interleukin-12 production	-0.062	1	0/20
positive regulation of interleukin-1 beta secretion	-0.062	1	0/15
positive regulation of osteoclast differentiation	-0.062	1	0/14
positive regulation of protein ubiquitination	-0.062	1	0/39
biomineral tissue development	-0.062	1	0/13
negative regulation of phosphatase activity	-0.062	1	0/26
positive chemotaxis	-0.062	1	0/20
negative regulation of proteolysis	-0.062	1	0/12
cell maturation	-0.062	1	0/36
negative regulation of neuron differentiation	-0.062	1	0/48
positive regulation of BMP signaling pathway	-0.062	1	0/20
negative regulation of oligodendrocyte differentiation	-0.062	1	0/12
neural tube development	-0.062	1	0/26
eye development	-0.062	1	0/18
developmental pigmentation	-0.062	1	0/10
melanosome organization	-0.062	1	0/12
nucleotide-excision repair, DNA damage removal	-0.062	1	0/21
positive regulation of stress-activated MAPK cascade	-0.062	1	0/14
microtubule bundle formation	-0.062	1	0/14
regulation of sequence-specific DNA binding transcription factor activity	-0.062	1	0/41
DNA metabolic process	-0.062	1	0/29
biosynthetic process	-0.062	1	0/41
prostaglandin biosynthetic process	-0.062	1	0/10
cellular component disassembly involved in apoptotic process	-0.062	1	0/49
hemidesmosome assembly	-0.062	1	0/12
epithelial tube branching involved in lung morphogenesis	-0.062	1	0/12
erythrocyte maturation	-0.062	1	0/11
purine base metabolic process	-0.062	1	0/25
purine ribonucleoside monophosphate biosynthetic process	-0.062	1	0/12
cellular amino acid metabolic process	-0.062	1	0/33
cognition	-0.062	1	0/11
ATP metabolic process	-0.062	1	0/19
leukotriene biosynthetic process	-0.062	1	0/16
sensory perception of pain	-0.062	1	0/38
cell projection organization	-0.062	1	0/20
embryonic organ development	-0.062	1	0/17
isotype switching	-0.062	1	0/12
cell development	-0.062	1	0/17
G-protein coupled receptor internalization	-0.062	1	0/11
response to morphine	-0.062	1	0/22
proton transport	-0.062	1	0/21
transferrin transport	-0.062	1	0/22
bone development	-0.062	1	0/12
positive regulation of inflammatory response	-0.062	1	0/39
negative thymic T cell selection	-0.062	1	0/12
release of sequestered calcium ion into cytosol	-0.062	1	0/24
B cell receptor signaling pathway	-0.062	1	0/26
B cell proliferation	-0.062	1	0/13
positive regulation of T cell mediated cytotoxicity	-0.062	1	0/12
positive regulation of alpha-beta T cell proliferation	-0.062	1	0/11
positive regulation of calcium-mediated signaling	-0.062	1	0/20
positive regulation of calcium ion transport into cytosol	-0.062	1	0/16
mRNA splice site selection	-0.062	1	0/10
actin polymerization or depolymerization	-0.062	1	0/15
positive regulation of establishment of protein localization in plasma membrane	-0.062	1	0/10
RNA catabolic process	-0.062	1	0/12
response to fatty acid	-0.062	1	0/12
amino acid transport	-0.062	1	0/14
autophagy	-0.062	1	0/37
negative regulation of TOR signaling cascade	-0.062	1	0/12
regulation of circadian rhythm	-0.062	1	0/10
cholesterol biosynthetic process	-0.062	1	0/23
rhythmic process	-0.062	1	0/13
regulation of fatty acid oxidation	-0.062	1	0/15
nitric oxide metabolic process	-0.062	1	0/17
glycogen catabolic process	-0.062	1	0/18
pancreas development	-0.062	1	0/26
exonucleolytic nuclear-transcribed mRNA catabolic process involved in deadenylation-dependent decay	-0.062	1	0/23
cholesterol transport	-0.062	1	0/13
vasculogenesis	-0.062	1	0/54
negative regulation of peptidyl-serine phosphorylation	-0.062	1	0/10
cellular response to starvation	-0.062	1	0/17
regulation of smooth muscle contraction	-0.062	1	0/12
vesicle organization	-0.062	1	0/11
cytosolic calcium ion homeostasis	-0.062	1	0/10
protein oligomerization	-0.062	1	0/33
vascular endothelial growth factor receptor signaling pathway	-0.062	1	0/23
cellular response to vascular endothelial growth factor stimulus	-0.062	1	0/12
positive regulation of endothelial cell migration	-0.062	1	0/25
ATP hydrolysis coupled proton transport	-0.062	1	0/22
calcium-independent cell-cell adhesion	-0.062	1	0/13
hippo signaling cascade	-0.062	1	0/23
positive regulation of cell-cell adhesion	-0.062	1	0/11
placenta development	-0.062	1	0/22
cellular response to glucose stimulus	-0.062	1	0/16
cellular response to peptide hormone stimulus	-0.062	1	0/11
activation of protein kinase activity	-0.062	1	0/17
regulation of defense response to virus by virus	-0.062	1	0/27
regulation of blood pressure	-0.062	1	0/53
regulation of action potential in neuron	-0.062	1	0/10
regulation of vasoconstriction	-0.062	1	0/16
male sex determination	-0.062	1	0/10
sex differentiation	-0.062	1	0/17
negative regulation of growth	-0.062	1	0/12
hormone-mediated signaling pathway	-0.062	1	0/17
mitochondrion organization	-0.062	1	0/30
vesicle fusion	-0.062	1	0/11
regulation of mitosis	-0.062	1	0/15
regulation of action potential	-0.062	1	0/12
response to starvation	-0.062	1	0/19
nucleosome assembly	-0.062	1	0/81
SCF-dependent proteasomal ubiquitin-dependent protein catabolic process	-0.062	1	0/13
synaptic vesicle endocytosis	-0.062	1	0/10
response to vitamin A	-0.062	1	0/13
gamete generation	-0.062	1	0/12
positive regulation of cartilage development	-0.062	1	0/10
embryonic pattern specification	-0.062	1	0/21
female gonad development	-0.062	1	0/14
platelet-derived growth factor receptor signaling pathway	-0.062	1	0/22
dorsal/ventral neural tube patterning	-0.062	1	0/13
elevation of cytosolic calcium ion concentration involved in phospholipase C-activating G-protein coupled signaling pathway	-0.062	1	0/12
positive regulation of neutrophil chemotaxis	-0.062	1	0/14
respiratory gaseous exchange	-0.062	1	0/24
positive regulation of release of sequestered calcium ion into cytosol	-0.062	1	0/15
positive regulation of calcium ion transport	-0.062	1	0/20
regulation of I-kappaB kinase/NF-kappaB cascade	-0.062	1	0/11
prepulse inhibition	-0.062	1	0/12
ionotropic glutamate receptor signaling pathway	-0.062	1	0/13
positive regulation of stress fiber assembly	-0.062	1	0/24
positive regulation of epithelial cell migration	-0.062	1	0/15
cytokinesis	-0.062	1	0/52
endosome to lysosome transport	-0.062	1	0/22
regulation of multicellular organism growth	-0.062	1	0/25
positive regulation of tyrosine phosphorylation of Stat5 protein	-0.062	1	0/15
nitric oxide biosynthetic process	-0.062	1	0/11
protein methylation	-0.062	1	0/15
endocytic recycling	-0.062	1	0/10
regulation of embryonic development	-0.062	1	0/10
sister chromatid cohesion	-0.062	1	0/12
mitotic chromosome condensation	-0.062	1	0/11
ventricular septum development	-0.062	1	0/11
outflow tract morphogenesis	-0.062	1	0/30
cochlea development	-0.062	1	0/10
response to pH	-0.062	1	0/10
regulation of catalytic activity	-0.062	1	0/23
positive regulation of vasodilation	-0.062	1	0/15
regulation of G-protein coupled receptor protein signaling pathway	-0.062	1	0/38
positive regulation of cardiac muscle cell proliferation	-0.062	1	0/15
response to amine stimulus	-0.062	1	0/10
fructose metabolic process	-0.062	1	0/11
response to chemical stimulus	-0.062	1	0/22
heart looping	-0.062	1	0/33
positive regulation of exocytosis	-0.062	1	0/13
phospholipid catabolic process	-0.062	1	0/10
cardiac muscle tissue development	-0.062	1	0/14
ventricular cardiac muscle tissue morphogenesis	-0.062	1	0/22
response to metal ion	-0.062	1	0/10
negative regulation of Ras protein signal transduction	-0.062	1	0/14
positive regulation of Ras GTPase activity	-0.062	1	0/14
labyrinthine layer blood vessel development	-0.062	1	0/12
adenylate cyclase-inhibiting G-protein coupled receptor signaling pathway	-0.062	1	0/28
response to light stimulus	-0.062	1	0/19
retrograde transport, endosome to Golgi	-0.062	1	0/19
de novo' posttranslational protein folding	-0.062	1	0/34
embryonic hemopoiesis	-0.062	1	0/19
positive regulation of GTPase activity	-0.062	1	0/59
gene silencing by RNA	-0.062	1	0/11
protein import into nucleus	-0.062	1	0/33
metanephros development	-0.062	1	0/33
positive regulation of protein export from nucleus	-0.062	1	0/11
negative regulation of protein kinase B signaling cascade	-0.062	1	0/16
tissue regeneration	-0.062	1	0/17
organ growth	-0.062	1	0/14
neuron projection morphogenesis	-0.062	1	0/34
neuromuscular process	-0.062	1	0/16
homeostasis of number of cells	-0.062	1	0/11
positive regulation of receptor-mediated endocytosis	-0.062	1	0/10
histone mRNA metabolic process	-0.062	1	0/12
positive regulation of transforming growth factor beta receptor signaling pathway	-0.062	1	0/20
positive regulation of blood coagulation	-0.062	1	0/10
positive regulation of tumor necrosis factor biosynthetic process	-0.062	1	0/10
positive regulation of actin filament polymerization	-0.062	1	0/29
positive regulation of synaptic transmission, GABAergic	-0.062	1	0/10
induction of apoptosis via death domain receptors	-0.062	1	0/14
dendrite morphogenesis	-0.062	1	0/21
regulation of lipid metabolic process	-0.062	1	0/16
cartilage condensation	-0.062	1	0/19
regulation of sensory perception of pain	-0.062	1	0/19
suckling behavior	-0.062	1	0/11
nucleosome disassembly	-0.062	1	0/15
negative regulation of cell death	-0.062	1	0/20
DNA duplex unwinding	-0.062	1	0/22
autophagic vacuole assembly	-0.062	1	0/20
pentose-phosphate shunt	-0.062	1	0/10
regulation of heart rate	-0.062	1	0/13
protein deacetylation	-0.062	1	0/10
cellular response to tumor necrosis factor	-0.062	1	0/31
positive regulation of DNA repair	-0.062	1	0/22
negative regulation of androgen receptor signaling pathway	-0.062	1	0/11
heart morphogenesis	-0.062	1	0/33
protein localization to organelle	-0.062	1	0/12
eye photoreceptor cell development	-0.062	1	0/13
neurotransmitter biosynthetic process	-0.062	1	0/10
endothelial cell proliferation	-0.062	1	0/10
osteoclast differentiation	-0.062	1	0/18
ferrous iron transport	-0.062	1	0/11
ER to Golgi vesicle-mediated transport	-0.062	1	0/38
spindle organization	-0.062	1	0/16
mitotic metaphase/anaphase transition	-0.062	1	0/12
regulation of neurotransmitter secretion	-0.062	1	0/14
blood vessel morphogenesis	-0.062	1	0/23
lymphangiogenesis	-0.062	1	0/10
cellular process	-0.062	1	0/19
initiation of viral infection	-0.062	1	0/12
iron ion homeostasis	-0.062	1	0/11
inositol phosphate dephosphorylation	-0.062	1	0/10
positive regulation of cell death	-0.062	1	0/17
temperature homeostasis	-0.062	1	0/11
hypothalamus development	-0.062	1	0/10
sarcomere organization	-0.062	1	0/17
cardiac muscle cell differentiation	-0.062	1	0/19
protein autoubiquitination	-0.062	1	0/23
regulation of excitatory postsynaptic membrane potential	-0.062	1	0/27
regulation of synaptic plasticity	-0.062	1	0/27
regulation of mitochondrial membrane potential	-0.062	1	0/10
synaptic transmission, dopaminergic	-0.062	1	0/13
sensory perception	-0.062	1	0/10
thyroid gland development	-0.062	1	0/19
induction of positive chemotaxis	-0.062	1	0/14
limb bud formation	-0.062	1	0/11
mesonephros development	-0.062	1	0/13
protein localization at cell surface	-0.062	1	0/14
limb morphogenesis	-0.062	1	0/19
lung morphogenesis	-0.062	1	0/13
limb development	-0.062	1	0/16
positive regulation of NF-kappaB import into nucleus	-0.062	1	0/16
negative regulation of osteoclast differentiation	-0.062	1	0/13
spindle assembly	-0.062	1	0/19
protein secretion	-0.062	1	0/13
hemopoietic stem cell proliferation	-0.062	1	0/10
negative regulation of epithelial to mesenchymal transition	-0.062	1	0/13
planar cell polarity pathway involved in neural tube closure	-0.062	1	0/10
intermediate filament cytoskeleton organization	-0.062	1	0/10
mitotic sister chromatid segregation	-0.062	1	0/14
positive regulation of myoblast differentiation	-0.062	1	0/10
binding of sperm to zona pellucida	-0.062	1	0/11
cAMP-mediated signaling	-0.062	1	0/16
positive regulation of smooth muscle contraction	-0.062	1	0/13
negative regulation of adenylate cyclase activity	-0.062	1	0/18
CenH3-containing nucleosome assembly at centromere	-0.062	1	0/25
natural killer cell differentiation	-0.062	1	0/11
vagina development	-0.062	1	0/11
regulation of neuron differentiation	-0.062	1	0/22
response to cocaine	-0.062	1	0/21
adult heart development	-0.062	1	0/11
positive regulation of proteolysis	-0.062	1	0/14
B cell activation	-0.062	1	0/25
negative regulation of axonogenesis	-0.062	1	0/17
phosphatidylinositol dephosphorylation	-0.062	1	0/11
purine nucleotide biosynthetic process	-0.062	1	0/11
cellular response to lithium ion	-0.062	1	0/14
renal system development	-0.062	1	0/12
histone H4-K5 acetylation	-0.062	1	0/14
histone H4-K8 acetylation	-0.062	1	0/14
positive regulation of synaptic transmission	-0.062	1	0/10
sulfur amino acid metabolic process	-0.062	1	0/21
developmental growth	-0.062	1	0/25
positive regulation of ossification	-0.062	1	0/13
male genitalia development	-0.062	1	0/15
Notch receptor processing	-0.062	1	0/17
response to nicotine	-0.062	1	0/24
enteric nervous system development	-0.062	1	0/10
macrophage differentiation	-0.062	1	0/13
positive regulation of interferon-gamma biosynthetic process	-0.062	1	0/10
mitochondrial transport	-0.062	1	0/10
sodium ion transmembrane transport	-0.062	1	0/11
endoderm formation	-0.062	1	0/11
establishment or maintenance of cell polarity	-0.062	1	0/23
regulation of exocytosis	-0.062	1	0/13
positive regulation of smooth muscle cell migration	-0.062	1	0/12
Rac protein signal transduction	-0.062	1	0/11
centrosome organization	-0.062	1	0/11
positive regulation of organ growth	-0.062	1	0/10
trophectodermal cell differentiation	-0.062	1	0/12
definitive hemopoiesis	-0.062	1	0/13
monocyte differentiation	-0.062	1	0/15
membrane protein ectodomain proteolysis	-0.062	1	0/18
oligodendrocyte differentiation	-0.062	1	0/18
skeletal muscle contraction	-0.062	1	0/11
positive regulation of cytokine production	-0.062	1	0/11
ribosomal large subunit biogenesis	-0.062	1	0/11
nucleobase-containing small molecule interconversion	-0.062	1	0/15
protein ADP-ribosylation	-0.062	1	0/15
protein-chromophore linkage	-0.062	1	0/10
actin filament polymerization	-0.062	1	0/14
cellular response to interferon-gamma	-0.062	1	0/14
neurotransmitter transport	-0.062	1	0/17
intracellular steroid hormone receptor signaling pathway	-0.062	1	0/13
ruffle organization	-0.062	1	0/12
cell fate determination	-0.062	1	0/14
semaphorin-plexin signaling pathway	-0.062	1	0/12
positive regulation of hormone secretion	-0.062	1	0/11
positive regulation of protein autophosphorylation	-0.062	1	0/11
cellular response to reactive oxygen species	-0.062	1	0/10
cGMP biosynthetic process	-0.062	1	0/14
cyclic nucleotide biosynthetic process	-0.062	1	0/16
arachidonic acid secretion	-0.062	1	0/11
behavioral fear response	-0.062	1	0/14
regulation of synaptic transmission, glutamatergic	-0.062	1	0/10
sleep	-0.062	1	0/11
hormone metabolic process	-0.062	1	0/14
histone H4-K16 acetylation	-0.062	1	0/11
positive regulation of activated T cell proliferation	-0.062	1	0/15
positive regulation of interleukin-2 biosynthetic process	-0.062	1	0/13
regulation of autophagy	-0.062	1	0/13
COPII vesicle coating	-0.062	1	0/15
COPI coating of Golgi vesicle	-0.062	1	0/13
positive regulation of insulin-like growth factor receptor signaling pathway	-0.062	1	0/10
uterus development	-0.062	1	0/10
positive regulation of innate immune response	-0.062	1	0/14
positive regulation of neuroblast proliferation	-0.062	1	0/16
regulation of long-term neuronal synaptic plasticity	-0.062	1	0/21
regulation of MAPK cascade	-0.062	1	0/11
dopamine receptor signaling pathway	-0.062	1	0/13
melanocyte differentiation	-0.062	1	0/18
spinal cord association neuron differentiation	-0.062	1	0/10
cellular response to fibroblast growth factor stimulus	-0.062	1	0/12
cell-cell junction assembly	-0.062	1	0/11
ventricular septum morphogenesis	-0.062	1	0/15
polyamine metabolic process	-0.062	1	0/11
positive regulation of T cell differentiation	-0.062	1	0/11
platelet formation	-0.062	1	0/10
hydrogen peroxide catabolic process	-0.062	1	0/14
receptor guanylyl cyclase signaling pathway	-0.062	1	0/11
antigen processing and presentation of peptide or polysaccharide antigen via MHC class II	-0.062	1	0/10
B cell homeostasis	-0.062	1	0/13
maternal process involved in female pregnancy	-0.062	1	0/14
forebrain morphogenesis	-0.062	1	0/10
chemokine-mediated signaling pathway	-0.062	1	0/19
superoxide anion generation	-0.062	1	0/11
vesicle docking involved in exocytosis	-0.062	1	0/18
immunoglobulin mediated immune response	-0.062	1	0/11
early endosome to late endosome transport	-0.062	1	0/10
central nervous system neuron development	-0.062	1	0/15
body fluid secretion	-0.062	1	0/11
regulation of blood vessel size	-0.062	1	0/11
tissue homeostasis	-0.062	1	0/16
heart trabecula formation	-0.062	1	0/10
regulation of cytoskeleton organization	-0.062	1	0/12
inflammatory response to antigenic stimulus	-0.062	1	0/10
macrophage chemotaxis	-0.062	1	0/10
Wnt receptor signaling pathway, calcium modulating pathway	-0.062	1	0/10
positive regulation of interleukin-10 production	-0.062	1	0/13
regulation of actin filament polymerization	-0.062	1	0/12
response to folic acid	-0.062	1	0/11
oocyte maturation	-0.062	1	0/11
positive regulation of protein serine/threonine kinase activity	-0.062	1	0/12
negative chemotaxis	-0.062	1	0/11
protein monoubiquitination	-0.062	1	0/15
glutamate receptor signaling pathway	-0.062	1	0/13
negative regulation of cell-substrate adhesion	-0.062	1	0/11
protein K48-linked deubiquitination	-0.062	1	0/10

## Sheet: Network-based Enrichment
Identifier	Class	D	CC	SPL	NB	EC	Score
null (35)	Uploaded gene set (median)	28	0.08	3.38	48578	0.06	0
Pancreatic cancer - hsa05212 (75)	Human Diseases	30	0.07	3.35	45788	0.07	0.04
Endometrial cancer - hsa05213 (51)	Human Diseases	24	0.07	3.38	33066	0.07	0.06
Acute myeloid leukemia - hsa05221 (57)	Human Diseases	27	0.09	3.39	32521	0.07	0.06
Prostate cancer - hsa05215 (84)	Human Diseases	28	0.06	3.37	35660	0.07	0.07
Non-small cell lung cancer - hsa05223 (55)	Human Diseases	29	0.07	3.35	38253	0.08	0.07
ErbB signaling pathway - hsa04012 (86)	Environmental Information Processing	24	0.07	3.39	28589	0.07	0.09
Adherens junction - hsa04520 (71)	Cellular Processes	26	0.05	3.38	33514	0.07	0.1
Chronic myeloid leukemia - hsa05220 (76)	Human Diseases	36	0.08	3.3	49218	0.1	0.1
Glioma - hsa05214 (61)	Human Diseases	28	0.05	3.35	37425	0.07	0.1
Colorectal cancer - hsa05210 (84)	Human Diseases	22.5	0.07	3.44	31963	0.05	0.11
B cell receptor signaling pathway - hsa04662 (61)	Cellular Processes	17	0.07	3.48	20779	0.06	0.12
Thyroid cancer - hsa05216 (29)	Human Diseases	20	0.07	3.45	26256	0.05	0.12
Bladder cancer - hsa05219 (42)	Human Diseases	24.5	0.06	3.5	39007	0.04	0.12
hsa04320:Dorso-ventral axis formation (22)	Cellular Processes	30	0.06	3.32	32814	0.1	0.13
Small cell lung cancer - hsa05222 (85)	Human Diseases	21	0.08	3.51	26256	0.03	0.14
T cell receptor signaling pathway - hsa04660 (89)	Cellular Processes	18	0.1	3.49	17960	0.06	0.15
Apoptosis - hsa04210 (81)	Cellular Processes	21	0.09	3.51	21503	0.04	0.15
Neurodegenerative Diseases - hsa01510 (38)	Human Diseases	33	0.04	3.33	67612	0.05	0.15
Fc epsilon RI signaling pathway - hsa04664 (67)	Cellular Processes	18	0.06	3.45	15899	0.07	0.16
Adipocytokine signaling pathway - hsa04920 (62)	Cellular Processes	18.5	0.08	3.54	17846	0.03	0.16
Pathogenic Escherichia coli infection - EHEC - hsa05130 (40)	Human Diseases	23.5	0.04	3.41	33609	0.05	0.16
Pathogenic Escherichia coli infection - EPEC - hsa05131 (40)	Human Diseases	23.5	0.04	3.41	33609	0.05	0.16
Huntington's disease - hsa05040 (28)	Human Diseases	31	0.03	3.35	59658	0.05	0.16
Cell cycle - hsa04110 (106)	Cellular Processes	20.5	0.08	3.54	19818	0.03	0.17
Dentatorubropallidoluysian atrophy - hsa05050 (13)	Human Diseases	32	0.03	3.31	63652	0.05	0.17
Renal cell carcinoma - hsa05211 (66)	Human Diseases	16.5	0.07	3.51	16292	0.04	0.18
p53 signaling pathway - hsa04115 (59)	Cellular Processes	21	0.07	3.57	18855	0.02	0.19
Prion disease - hsa05060 (13)	Human Diseases	18	0.05	3.51	26801	0.03	0.2
Epithelial cell signaling in Helicobacter pylori infection - hsa05120 (54)	Human Diseases	17.5	0.05	3.53	19059	0.03	0.21
Melanoma - hsa05218 (64)	Human Diseases	17	0.04	3.51	18568	0.04	0.22
Toll-like receptor signaling pathway - hsa04620 (89)	Cellular Processes	15	0.09	3.56	14237	0.03	0.23
Notch signaling pathway - hsa04330 (40)	Environmental Information Processing	15	0.08	3.59	11534	0.03	0.23
Insulin signaling pathway - hsa04910 (123)	Cellular Processes	14	0.07	3.58	14485	0.03	0.25
Focal adhesion - hsa04510 (181)	Cellular Processes	15	0.06	3.55	14237	0.03	0.25
VEGF signaling pathway - hsa04370 (63)	Environmental Information Processing	16	0.04	3.5	15764	0.04	0.25
Alzheimer's disease - hsa05010 (28)	Human Diseases	16	0.05	3.63	24871	0.02	0.25
mTOR signaling pathway - hsa04150 (48)	Environmental Information Processing	14.5	0.07	3.64	14883	0.02	0.26
Leukocyte transendothelial migration - hsa04670 (99)	Cellular Processes	16	0.05	3.57	13395	0.03	0.27
Long-term potentiation - hsa04720 (63)	Cellular Processes	15	0.04	3.58	15945	0.03	0.27
Type II diabetes mellitus - hsa04930 (43)	Human Diseases	15	0.04	3.61	21223	0.03	0.27
TGF-beta signaling pathway - hsa04350 (82)	Environmental Information Processing	14	0.05	3.63	15594	0.02	0.3
MAPK signaling pathway - hsa04010 (225)	Environmental Information Processing	12	0.05	3.64	9390	0.03	0.32
Regulation of actin cytoskeleton - hsa04810 (184)	Cellular Processes	13.5	0.05	3.65	11277	0.02	0.33
GnRH signaling pathway - hsa04912 (82)	Cellular Processes	14	0.04	3.65	11884	0.02	0.33
Natural killer cell mediated cytotoxicity - hsa04650 (117)	Cellular Processes	11	0.04	3.66	7169	0.02	0.35
Ubiquitin mediated proteolysis - hsa04120 (105)	Genetic Information Processing	9	0.05	3.68	11949	0.02	0.35
Long-term depression - hsa04730 (68)	Cellular Processes	14	0.04	3.74	14665	0.01	0.36
Tight junction - hsa04530 (106)	Cellular Processes	10.5	0.04	3.67	9686	0.02	0.37
Gap junction - hsa04540 (79)	Cellular Processes	12	0.03	3.67	12696	0.02	0.37
Jak-STAT signaling pathway - hsa04630 (132)	Environmental Information Processing	7	0.12	3.7	7817	0.03	0.38
ECM-receptor interaction - hsa04512 (73)	Environmental Information Processing	10	0.06	3.83	6407	0.01	0.38
Wnt signaling pathway - hsa04310 (123)	Environmental Information Processing	10	0.04	3.76	9607	0.01	0.39
Parkinson's disease - hsa05020 (20)	Human Diseases	9	0.03	3.74	13520	0.01	0.39
Hematopoietic cell lineage - hsa04640 (82)	Cellular Processes	8	0.1	3.9	5120	0.01	0.41
Melanogenesis - hsa04916 (80)	Cellular Processes	10	0.03	3.82	11500	0.01	0.41
Amyotrophic lateral sclerosis - hsa05030 (19)	Human Diseases	7	0.05	3.7	2244	0.02	0.42
Cell Communication - hsa01430 (84)	Cellular Processes	6	0.07	3.92	3483	0.01	0.43
Axon guidance - hsa04360 (111)	Cellular Processes	7	0.03	3.82	6892	0.01	0.44
Basal transcription factors - hsa03022 (28)	Genetic Information Processing	13.5	0.15	3.8	4467	0.01	0.44
Cytokine-cytokine receptor interaction - hsa04060 (216)	Environmental Information Processing	6	0.09	4.01	3507	0.01	0.45
Maturity onset diabetes of the young - hsa04950 (18)	Human Diseases	7.5	0.02	3.81	6535	0.01	0.45
Complement and coagulation cascades - hsa04610 (67)	Cellular Processes	8	0.06	3.99	4951	0	0.46
Cell adhesion molecules - hsa04514 (109)	Environmental Information Processing	6	0.06	3.98	5330	0.01	0.46
Calcium signaling pathway - hsa04020 (151)	Environmental Information Processing	6	0.04	3.9	2952	0.01	0.48
Phosphatidylinositol signaling system - hsa04070 (55)	Environmental Information Processing	5	0.01	3.76	2117	0.01	0.49
Type I diabetes mellitus - hsa04940 (43)	Human Diseases	7	0.06	4.2	7169	0	0.5
Olfactory transduction - hsa04740 (20)	Cellular Processes	4.5	0	3.95	6329	0.01	0.52
DNA polymerase - hsa03030 (21)	Genetic Information Processing	5	0.14	3.87	1295	0.01	0.52
Basal cell carcinoma - hsa05217 (43)	Human Diseases	6	0.05	4.11	5875	0	0.52
Pyrimidine metabolism - hsa00240 (53)	Metabolism	5	0.04	3.88	1523	0	0.52
Regulation of autophagy - hsa04140 (17)	Cellular Processes	4	0.02	3.93	2742	0.01	0.54
SNARE interactions in vesicular transport - hsa04130 (28)	Genetic Information Processing	10	0.1	4.17	4764	0	0.54
Circadian rhythm - hsa04710 (12)	Cellular Processes	9	0.17	3.87	5787	0.01	0.55
Taste transduction - hsa04742 (22)	Cellular Processes	5	0.01	3.99	2711	0.01	0.55
Porphyrin and chlorophyll metabolism - hsa00860 (13)	Metabolism	3	0	3.89	11162	0.01	0.56
PPAR signaling pathway - hsa03320 (38)	Cellular Processes	3.5	0	3.91	1238	0.01	0.57
Folate biosynthesis - hsa00790 (25)	Metabolism	4	0	3.96	9390	0.01	0.57
Antigen processing and presentation - hsa04612 (70)	Cellular Processes	6	0.04	4.19	6661	0	0.58
RNA polymerase - hsa03020 (15)	Genetic Information Processing	7	0.18	3.88	6255	0	0.59
Inositol phosphate metabolism - hsa00562 (38)	Metabolism	4	0	3.91	1119	0.01	0.6
Hedgehog signaling pathway - hsa04340 (43)	Environmental Information Processing	4	0.01	4.16	2586	0	0.63
Starch and sucrose metabolism - hsa00500 (38)	Metabolism	3	0	4.01	1863	0.01	0.63
Cholera - Infection - hsa05110 (29)	Human Diseases	5	0	4.05	1120	0	0.65
Purine metabolism - hsa00230 (87)	Metabolism	3	0	4.03	1155	0	0.65
Proteasome - hsa03050 (21)	Genetic Information Processing	9	0.4	4.08	2083	0	0.66
Neuroactive ligand-receptor interaction - hsa04080 (198)	Environmental Information Processing	4	0	4.13	1891	0	0.67
Glycolysis / Gluconeogenesis - hsa00010 (38)	Metabolism	3.5	0	4.11	984	0	0.68
Tyrosine metabolism - hsa00350 (25)	Metabolism	3	0	4.06	1016	0	0.68
Benzoate degradation via CoA ligation - hsa00632 (11)	Metabolism	3	0	3.97	136	0	0.69
Phenylalanine metabolism - hsa00360 (13)	Metabolism	3	0	3.98	20	0	0.7
Fructose and mannose metabolism - hsa00051 (22)	Metabolism	2.5	0	4.04	1138	0	0.7
Carbon fixation - hsa00710 (16)	Metabolism	5.5	0	4.13	963	0	0.7
Glutamate metabolism - hsa00251 (20)	Metabolism	2.5	0	4.09	956	0	0.7
Biosynthesis of steroids - hsa00100 (11)	Metabolism	3	0	4.04	886	0	0.7
Selenoamino acid metabolism - hsa00450 (13)	Metabolism	3	0	4.06	191	0	0.71
Alanine and aspartate metabolism - hsa00252 (19)	Metabolism	3	0	4.14	2633	0	0.71
Pentose phosphate pathway - hsa00030 (19)	Metabolism	3	0	4.11	599	0	0.72
Lysine degradation - hsa00310 (25)	Metabolism	2	0	4.03	508	0	0.73
Renin-angiotensin system - hsa04614 (16)	Cellular Processes	4	0	4.26	2046	0	0.74
Ether lipid metabolism - hsa00565 (16)	Metabolism	2	0	4.1	614	0	0.74
Galactose metabolism - hsa00052 (17)	Metabolism	3	0	4.14	472	0	0.74
Ribosome - hsa03010 (43)	Genetic Information Processing	3	0	4.19	417	0	0.75
Sphingolipid metabolism - hsa00600 (20)	Metabolism	2.5	0	4.08	184	0	0.75
Androgen and estrogen metabolism - hsa00150 (14)	Metabolism	2.5	0.01	4.27	193	0	0.76
Glycerolipid metabolism - hsa00561 (19)	Metabolism	2	0	4.05	6	0	0.77
Limonene and pinene degradation - hsa00903 (13)	Metabolism	2	0	4.12	125	0	0.78
Glycan structures - degradation - hsa01032 (16)	Metabolism	2	0	4.15	116	0	0.79
Aminoacyl-tRNA biosynthesis - hsa00970 (18)	Genetic Information Processing	2	0	4.2	221	0	0.81
ABC transporters - General - hsa02010 (21)	Environmental Information Processing	3	0	4.41	606	0	0.81
Histidine metabolism - hsa00340 (16)	Metabolism	2	0	4.13	14	0	0.81
Nitrogen metabolism - hsa00910 (13)	Metabolism	3	0	4.21	47	0	0.81
gamma-Hexachlorocyclohexane degradation - hsa00361 (11)	Metabolism	2	0	4.23	315	0	0.82
Aminosugars metabolism - hsa00530 (14)	Metabolism	2	0	4.24	444	0	0.82
beta-Alanine metabolism - hsa00410 (11)	Metabolism	1	0	4.14	0	0	0.82
Tryptophan metabolism - hsa00380 (30)	Metabolism	2	0	4.14	4	0	0.82
N-Glycan biosynthesis - hsa00510 (18)	Metabolism	2	0	4.19	111	0	0.83
Glycerophospholipid metabolism - hsa00564 (36)	Metabolism	2	0	4.25	163	0	0.83
Glycan structures - biosynthesis 2 - hsa01031 (19)	Metabolism	3	0	4.54	543	0	0.84
Glycine, serine and threonine metabolism - hsa00260 (20)	Metabolism	2	0	4.28	155	0	0.85
Citrate cycle - hsa00020 (20)	Metabolism	2	0	4.36	263	0	0.85
Arginine and proline metabolism - hsa00330 (23)	Metabolism	2	0	4.41	198	0	0.86
Pyruvate metabolism - hsa00620 (21)	Metabolism	2	0	4.39	319	0	0.86
Arachidonic acid metabolism - hsa00590 (26)	Metabolism	2	0	4.34	113	0	0.86
Riboflavin metabolism - hsa00740 (11)	Metabolism	2	0	4.42	315	0	0.87
Glutathione metabolism - hsa00480 (18)	Metabolism	2	0	4.51	140	0	0.88
Glycan structures - biosynthesis 1 - hsa01030 (38)	Metabolism	1.5	0	4.3	0	0	0.88
O-Glycan biosynthesis - hsa00512 (13)	Metabolism	1	0	4.32	0	0	0.88
Fatty acid metabolism - hsa00071 (18)	Metabolism	1	0	4.23	0	0	0.89
Urea cycle and metabolism of amino groups - hsa00220 (14)	Metabolism	1.5	0	4.3	1	0	0.89
Oxidative phosphorylation - hsa00190 (56)	Metabolism	1.5	0	4.39	25	0	0.9
Metabolism of xenobiotics by cytochrome P450 - hsa00980 (17)	Metabolism	1	0	4.39	0	0	0.91
Valine, leucine and isoleucine degradation - hsa00280 (14)	Metabolism	1	0	4.28	0	0	0.91
Butanoate metabolism - hsa00650 (18)	Metabolism	1	0	4.34	0	0	0.92
Propanoate metabolism - hsa00640 (15)	Metabolism	1	0	4.43	0	0	0.94
Linoleic acid metabolism - hsa00591 (11)	Metabolism	1	0	4.57	0	0	0.94
